# Supplementary material for: Variations in O-Glycosylation Patterns Influence Viral Pathogenicity, Infectivity, and Transmissibility in SARS-CoV-2 Variants
Source: Biomolecules. 2023 Sep 29;13(10):1467. doi: 10.3390/biom13101467 (PMC10604390; doi:10.3390/biom13101467)
Supplement: Supplementary file 1 [file biomolecules-13-01467-s001.zip]

Archive with 6 entries (5 files):
- SARS CoV2 O-Glycoproteomics Supplementary Information.pdf
- Supplementary tables/
- Supplementary tables/Supplementary Table S1; List of O-glycopeptides identified in the different variants by Byonic software.xlsx
- Supplementary tables/Supplementary Table S2; List of O-glycopeptides identified in the different variants by MetaMorpheus software.xlsx
- Supplementary tables/Supplementary Table S3; Venn plot results showing the list of O-glycopeptides common and unique to Iota, Eta, Lambda, Mu, and Omicron.xlsx
- Supplementary tables/Supplementary Table S4; List of O-glycopeptides on G446S mutation in Omicron.xlsx
