# Supplementary material for: Variations in O-Glycosylation Patterns Influence Viral Pathogenicity, Infectivity, and Transmissibility in SARS-CoV-2 Variants
Source: Biomolecules. 2023 Sep 29;13(10):1467. doi: 10.3390/biom13101467 (PMC10604390; doi:10.3390/biom13101467)
Supplement: Supplementary file 1 [file biomolecules-13-01467-s001.zip › Supplementary tables/Supplementary Table S1; List of O-glycopeptides identified in the different variants by Byonic software.xlsx]

## Sheet: Alpha
O-glycopeptides identified in Alpha S1 Protein
Query #:z	Protein Rank	Peptide < ProteinMetrics Confidential >	Glycans NHFAGNa	Glycopeptides	Modification Type(s)	Observed m/z	z	Observed (M+H)	Calc. mass (M+H)	Mass error (ppm)	Starting position	Score	Scan #	Scan Time
01147:3	1	S.[+42.011].S[+1825.661]QC[+57.021]VNLTTR.T	HexNAc(5)Hex(5)	S.[+42.011].S[+1825.661]QC[+57.021]VNLTTR.THexNAc(5)Hex(5)	.[42], C[+57], S[+1826]	982.734	3	2946.19	2946.2	-5.1	13	94.42	controllerType=0 controllerNumber=1 scan=3398	18.5126
01732:2	1	S.[+42.011].S[+1095.397]QC[+57.021]VNLTTR.T	HexNAc(3)Hex(3)	S.[+42.011].S[+1095.397]QC[+57.021]VNLTTR.THexNAc(3)Hex(3)	.[42], C[+57], S[+1095]	1108.47	2	2215.93	2215.94	-5	13	135.5	controllerType=0 controllerNumber=1 scan=4104	20.7046
04103:3	1	K.TQSLLIVNNAT[+1825.661]NVVIK.V	HexNAc(5)Hex(5)	K.TQSLLIVNNAT[+1825.661]NVVIK.VHexNAc(5)Hex(5)	T[+1826]	1184.89	3	3552.65	3552.67	-4.3	112	39.57	controllerType=0 controllerNumber=1 scan=6654	28.1438
04204:3	1	K.[+42.011].TQSLLIVNNAT[+1460.529]NVVIK.V	HexNAc(4)Hex(4)	K.[+42.011].TQSLLIVNNAT[+1460.529]NVVIK.VHexNAc(4)Hex(4)	.[42], T[+1461]	1077.19	3	3229.54	3229.55	-0.4	112	90.63	controllerType=0 controllerNumber=1 scan=6759	28.3494
09803:4	1	R.DLPQGFSALEPLVDLPIGINIT[+1969.703]R.F	HexNAc(3)Hex(3)Fuc(2)NeuAc(2)	R.DLPQGFSALEPLVDLPIGINIT[+1969.703]R.FHexNAc(3)Hex(3)Fuc(2)NeuAc(2)	T[+1970]	1113.02	4	4449.06	4448.06	-0.7	212	209.08	controllerType=0 controllerNumber=1 scan=12631	42.4228
10093:4	1	R.DLPQGFSALEPLVDLPIGINIT[+1823.645]R.F	HexNAc(3)Hex(3)Fuc(1)NeuAc(2)	R.DLPQGFSALEPLVDLPIGINIT[+1823.645]R.FHexNAc(3)Hex(3)Fuc(1)NeuAc(2)	T[+1824]	1076.51	4	4303.01	4302.01	-0.3	212	211.76	controllerType=0 controllerNumber=1 scan=12935	43.1897
11183:4	1	R.DLPQGFSALEPLVDLPIGINIT[+1898.703]R.F	HexNAc(4)Hex(4)Fuc(3)	R.DLPQGFSALEPLVDLPIGINIT[+1898.703]R.FHexNAc(4)Hex(4)Fuc(3)	T[+1899]	1094.76	4	4376.03	4377.06	-5.7	212	323.06	controllerType=0 controllerNumber=1 scan=14077	46.3132
02565:3	1	K.GIYQT[+1313.476]SNFR.V	HexNAc(2)Hex(2)Fuc(2)NeuAc(1)	K.GIYQT[+1313.476]SNFR.VHexNAc(2)Hex(2)Fuc(2)NeuAc(1)	T[+1313]	800.335	3	2398.99	2399.01	-9.6	308	165.19	controllerType=0 controllerNumber=1 scan=5032	23.7199
01350:3	1	K.GIYQT[+1386.492]SNFR.V	HexNAc(3)Hex(3)NeuAc(1)	K.GIYQT[+1386.492]SNFR.VHexNAc(3)Hex(3)NeuAc(1)	T[+1386]	824.678	3	2472.02	2472.03	-3.6	308	316.56	controllerType=0 controllerNumber=1 scan=3698	19.4994
01330:2	1	K.GIYQTS[+1386.492]NFR.V	HexNAc(3)Hex(3)NeuAc(1)	K.GIYQTS[+1386.492]NFR.VHexNAc(3)Hex(3)NeuAc(1)	S[+1386]	1236.51	2	2472.02	2472.03	-3.3	308	317.86	controllerType=0 controllerNumber=1 scan=3671	19.4083
01373:3	1	K.GIYQT[+1021.360]SNFR.V	HexNAc(2)Hex(2)NeuAc(1)	K.GIYQT[+1021.360]SNFR.VHexNAc(2)Hex(2)NeuAc(1)	T[+1021]	702.969	3	2106.89	2106.9	-2	308	343.13	controllerType=0 controllerNumber=1 scan=3724	19.577
00957:2	1	K.GIYQTS[+365.132]NFR.V	HexNAc(1)Hex(1)	K.GIYQTS[+365.132]NFR.VHexNAc(1)Hex(1)	S[+365]	725.836	2	1450.67	1450.67	-3.1	308	357.78	controllerType=0 controllerNumber=1 scan=3173	17.7579
02461:3	1	K.GIYQT[+1312.455]SNFR.V	HexNAc(2)Hex(2)NeuAc(2)	K.GIYQT[+1312.455]SNFR.VHexNAc(2)Hex(2)NeuAc(2)	T[+1312]	800	3	2397.99	2397.99	-2.7	308	412.14	controllerType=0 controllerNumber=1 scan=4923	23.3482
01250:2	1	K.GIYQT[+1167.418]SNFR.V	HexNAc(2)Hex(2)Fuc(1)NeuAc(1)	K.GIYQT[+1167.418]SNFR.VHexNAc(2)Hex(2)Fuc(1)NeuAc(1)	T[+1167]	1126.98	2	2252.94	2252.96	-5.3	308	515.13	controllerType=0 controllerNumber=1 scan=3558	19.0451
01370:2	1	K.GIYQTS[+1021.360]NFR.V	HexNAc(2)Hex(2)NeuAc(1)	K.GIYQTS[+1021.360]NFR.VHexNAc(2)Hex(2)NeuAc(1)	S[+1021]	1053.95	2	2106.89	2106.9	-3.2	308	541.1	controllerType=0 controllerNumber=1 scan=3721	19.5664
00858:3	1	R.VQPT[+1386.492]ESIVR.F	HexNAc(3)Hex(3)NeuAc(1)	R.VQPT[+1386.492]ESIVR.FHexNAc(3)Hex(3)NeuAc(1)	T[+1386]	805.692	3	2415.06	2415.07	-1.9	317	129.96	controllerType=0 controllerNumber=1 scan=3067	17.3835
01107:2	1	R.VQPT[+1224.439]ESIVR.F	HexNAc(3)Hex(2)NeuAc(1)	R.VQPT[+1224.439]ESIVR.FHexNAc(3)Hex(2)NeuAc(1)	T[+1224]	1127	2	2253	2253.01	-5.1	317	244.29	controllerType=0 controllerNumber=1 scan=3348	18.3146
01937:3	1	R.VQPT[+1312.455]ESIVR.F	HexNAc(2)Hex(2)NeuAc(2)	R.VQPT[+1312.455]ESIVR.FHexNAc(2)Hex(2)NeuAc(2)	T[+1312]	781.012	3	2341.02	2341.03	-3.1	317	261.52	controllerType=0 controllerNumber=1 scan=4324	21.3826
00969:2	1	R.VQPT[+1167.418]ESIVR.F	HexNAc(2)Hex(2)Fuc(1)NeuAc(1)	R.VQPT[+1167.418]ESIVR.FHexNAc(2)Hex(2)Fuc(1)NeuAc(1)	T[+1167]	1098.5	2	2195.98	2195.99	-3.6	317	267.59	controllerType=0 controllerNumber=1 scan=3187	17.8112
01294:3	1	R.VQPT[+1021.360]ESIVR.F	HexNAc(2)Hex(2)NeuAc(1)	R.VQPT[+1021.360]ESIVR.FHexNAc(2)Hex(2)NeuAc(1)	T[+1021]	683.98	3	2049.93	2049.93	-3.8	317	269.56	controllerType=0 controllerNumber=1 scan=3619	19.2417
01089:3	1	R.VQPT[+1062.386]ESIVR.F	HexNAc(3)Hex(1)NeuAc(1)	R.VQPT[+1062.386]ESIVR.FHexNAc(3)Hex(1)NeuAc(1)	T[+1062]	697.657	3	2090.96	2090.96	-2.1	317	283.16	controllerType=0 controllerNumber=1 scan=3323	18.2261
01111:2	1	R.VQPT[+656.228]ESIVR.F	HexNAc(1)Hex(1)NeuAc(1)	R.VQPT[+656.228]ESIVR.FHexNAc(1)Hex(1)NeuAc(1)	T[+656]	842.901	2	1684.8	1684.8	-3.6	317	292.87	controllerType=0 controllerNumber=1 scan=3356	18.3484
02361:3	1	R.VQPT[+947.323]ESIVR.F	HexNAc(1)Hex(1)NeuAc(2)	R.VQPT[+947.323]ESIVR.FHexNAc(1)Hex(1)NeuAc(2)	T[+947]	659.302	3	1975.89	1975.9	-2.6	317	293.28	controllerType=0 controllerNumber=1 scan=4818	22.9908
01083:2	1	R.VQPT[+859.307]ESIVR.F	HexNAc(2)Hex(1)NeuAc(1)	R.VQPT[+859.307]ESIVR.FHexNAc(2)Hex(1)NeuAc(1)	T[+859]	944.441	2	1887.87	1887.88	-3.2	317	304.47	controllerType=0 controllerNumber=1 scan=3315	18.194
02357:3	1	R.VQPTES[+947.323]IVR.F	HexNAc(1)Hex(1)NeuAc(2)	R.VQPTES[+947.323]IVR.FHexNAc(1)Hex(1)NeuAc(2)	S[+947]	659.302	3	1975.89	1975.9	-2.6	317	324.38	controllerType=0 controllerNumber=1 scan=4814	22.9777
01932:3	1	R.VQPTES[+1312.455]IVR.F	HexNAc(2)Hex(2)NeuAc(2)	R.VQPTES[+1312.455]IVR.FHexNAc(2)Hex(2)NeuAc(2)	S[+1312]	781.012	3	2341.02	2341.03	-3.1	317	385.96	controllerType=0 controllerNumber=1 scan=4319	21.3726
01004:2	1	R.VQPTES[+1021.360]IVR.F	HexNAc(2)Hex(2)NeuAc(1)	R.VQPTES[+1021.360]IVR.FHexNAc(2)Hex(2)NeuAc(1)	S[+1021]	1025.47	2	2049.93	2049.93	-3.2	317	388.94	controllerType=0 controllerNumber=1 scan=3226	17.9146
00968:2	1	R.VQPTES[+1167.418]IVR.F	HexNAc(2)Hex(2)Fuc(1)NeuAc(1)	R.VQPTES[+1167.418]IVR.FHexNAc(2)Hex(2)Fuc(1)NeuAc(1)	S[+1167]	1098.5	2	2195.98	2195.99	-3.6	317	413.15	controllerType=0 controllerNumber=1 scan=3186	17.8063
01099:2	1	R.VQPTES[+1062.386]IVR.F	HexNAc(3)Hex(1)NeuAc(1)	R.VQPTES[+1062.386]IVR.FHexNAc(3)Hex(1)NeuAc(1)	S[+1062]	1045.98	2	2090.95	2090.96	-6.3	317	494.42	controllerType=0 controllerNumber=1 scan=3334	18.2675
01082:2	1	R.VQPTES[+859.307]IVR.F	HexNAc(2)Hex(1)NeuAc(1)	R.VQPTES[+859.307]IVR.FHexNAc(2)Hex(1)NeuAc(1)	S[+859]	944.441	2	1887.87	1887.88	-3.2	317	521.59	controllerType=0 controllerNumber=1 scan=3314	18.1891
02029:2	1	R.VQPTES[+656.228]IVR.F	HexNAc(1)Hex(1)NeuAc(1)	R.VQPTES[+656.228]IVR.FHexNAc(1)Hex(1)NeuAc(1)	S[+656]	842.902	2	1684.8	1684.8	-2.4	317	528.5	controllerType=0 controllerNumber=1 scan=4440	21.7407
11720:2	1	K.[+42.011].LNDLC[+57.021]FT[+1062.386]NVYADSFVIR.G	HexNAc(3)Hex(1)NeuAc(1)	K.[+42.011].LNDLC[+57.021]FT[+1062.386]NVYADSFVIR.GHexNAc(3)Hex(1)NeuAc(1)	.[42], C[+57], T[+1062]	1576.19	2	3151.37	3151.39	-5.9	383	84.97	controllerType=0 controllerNumber=1 scan=14641	47.9375
00839:3	1	S.[+42.011].TGS[+2158.803]NVFQTR.A	HexNAc(6)Hex(4)Fuc(2)	S.[+42.011].TGS[+2158.803]NVFQTR.AHexNAc(6)Hex(4)Fuc(2)	.[42], S[+2159]	1070.77	3	3210.31	3210.32	-3.4	633	49.3	controllerType=0 controllerNumber=1 scan=3047	17.3098
01749:2	1	S.[+42.011].S[+1460.529]QC[+57.021]VNLTTR.T	HexNAc(4)Hex(4)	S.[+42.011].S[+1460.529]QC[+57.021]VNLTTR.THexNAc(4)Hex(4)	.[42], C[+57], S[+1461]	1291.03	2	2581.06	2581.07	-5.4	13	115.08	controllerType=0 controllerNumber=1 scan=4092	20.7921
05452:3	1	R.FDNPVLPFNDGVYFAS[+2466.914]TEK.S	HexNAc(6)Hex(5)Fuc(3)	R.FDNPVLPFNDGVYFAS[+2466.914]TEK.SHexNAc(6)Hex(5)Fuc(3)	S[+2467]	1542.64	3	4625.9	4626.94	-7.9	77	156.72	controllerType=0 controllerNumber=1 scan=8024	31.8234
02747:2	1	K.GIYQT[+947.323]SNFR.V	HexNAc(1)Hex(1)NeuAc(2)	K.GIYQT[+947.323]SNFR.VHexNAc(1)Hex(1)NeuAc(2)	T[+947]	1016.93	2	2032.86	2032.86	-2.3	308	162.93	controllerType=0 controllerNumber=1 scan=5173	24.3034
02269:3	1	K.GIYQT[+1677.587]SNFR.V	HexNAc(3)Hex(3)NeuAc(2)	K.GIYQT[+1677.587]SNFR.VHexNAc(3)Hex(3)NeuAc(2)	T[+1678]	921.712	3	2763.12	2763.12	-1.4	308	184.51	controllerType=0 controllerNumber=1 scan=4670	22.6763
01277:2	1	K.GIYQT[+1168.438]SNFR.V	HexNAc(2)Hex(2)Fuc(3)	K.GIYQT[+1168.438]SNFR.VHexNAc(2)Hex(2)Fuc(3)	T[+1168]	1127.48	2	2253.96	2253.98	-8.3	308	488.38	controllerType=0 controllerNumber=1 scan=3557	19.0369
02741:2	1	K.GIYQTS[+947.323]NFR.V	HexNAc(1)Hex(1)NeuAc(2)	K.GIYQTS[+947.323]NFR.VHexNAc(1)Hex(1)NeuAc(2)	S[+947]	1016.93	2	2032.86	2032.86	-2.3	308	583.51	controllerType=0 controllerNumber=1 scan=5167	24.2863
00967:3	1	R.VQPT[+1532.550]ESIVR.F	HexNAc(3)Hex(3)Fuc(1)NeuAc(1)	R.VQPT[+1532.550]ESIVR.FHexNAc(3)Hex(3)Fuc(1)NeuAc(1)	T[+1533]	854.377	3	2561.12	2561.12	-2.8	317	169.75	controllerType=0 controllerNumber=1 scan=3188	17.7628
01145:3	1	R.VQPT[+860.327]ESIVR.F	HexNAc(2)Hex(1)Fuc(2)	R.VQPT[+860.327]ESIVR.FHexNAc(2)Hex(1)Fuc(2)	T[+860]	630.301	3	1888.89	1888.9	-6	317	249.13	controllerType=0 controllerNumber=1 scan=3384	18.4465
02005:2	1	R.VQPT[+1313.476]ESIVR.F	HexNAc(2)Hex(2)Fuc(2)NeuAc(1)	R.VQPT[+1313.476]ESIVR.FHexNAc(2)Hex(2)Fuc(2)NeuAc(1)	T[+1313]	1171.52	2	2342.03	2342.05	-8.5	317	433.38	controllerType=0 controllerNumber=1 scan=4378	21.7469
02004:2	1	R.VQPTES[+1313.476]IVR.F	HexNAc(2)Hex(2)Fuc(2)NeuAc(1)	R.VQPTES[+1313.476]IVR.FHexNAc(2)Hex(2)Fuc(2)NeuAc(1)	S[+1313]	1171.52	2	2342.03	2342.05	-8.5	317	552.71	controllerType=0 controllerNumber=1 scan=4377	21.7455
07710:2	1	K.LNDLC[+57.021]FT[+1533.570]NVYADSFVIR.G	HexNAc(3)Hex(3)Fuc(3)	K.LNDLC[+57.021]FT[+1533.570]NVYADSFVIR.GHexNAc(3)Hex(3)Fuc(3)	C[+57], T[+1534]	1790.77	2	3580.53	3580.57	-9.8	383	335.57	controllerType=0 controllerNumber=1 scan=10390	38.067
06602:4	1	K.[+42.011].LPDDFGC[+57.021]VIAWNS[+2466.914]NNLDSK.V	HexNAc(6)Hex(5)Fuc(3)	K.[+42.011].LPDDFGC[+57.021]VIAWNS[+2466.914]NNLDSK.VHexNAc(6)Hex(5)Fuc(3)	.[42], C[+57], S[+2467]	1169.23	4	4673.91	4673.92	-1.4	421	119.15	controllerType=0 controllerNumber=1 scan=9229	34.991
00587:2	1	S.[+42.011].TEIYQAGS[+947.323].T	HexNAc(1)Hex(1)NeuAc(2)	S.[+42.011].TEIYQAGS[+947.323].THexNAc(1)Hex(1)NeuAc(2)	.[42], S[+947]	929.37	2	1857.73	1857.74	-2.9	465	72.48	controllerType=0 controllerNumber=1 scan=2780	16.1404
04762:3	1	K.TQSLLIVNNAT[+1898.703]NVVIK.V	HexNAc(4)Hex(4)Fuc(3)	K.TQSLLIVNNAT[+1898.703]NVVIK.VHexNAc(4)Hex(4)Fuc(3)	T[+1899]	1209.23	3	3625.67	3625.71	-9.6	112	99.44	controllerType=0 controllerNumber=1 scan=7364	30.1622
09566:4	1	R.DLPQGFSALEPLVDLPIGINIT[+2189.798]R.F	HexNAc(4)Hex(4)Fuc(3)NeuAc(1)	R.DLPQGFSALEPLVDLPIGINIT[+2189.798]R.FHexNAc(4)Hex(4)Fuc(3)NeuAc(1)	T[+2190]	1168.04	4	4669.14	4668.16	-4.3	212	228.62	controllerType=0 controllerNumber=1 scan=12387	42.9177
01220:2	1	K.GIYQTS[+1167.418]NFR.V	HexNAc(2)Hex(2)Fuc(1)NeuAc(1)	K.GIYQTS[+1167.418]NFR.VHexNAc(2)Hex(2)Fuc(1)NeuAc(1)	S[+1167]	1126.98	2	2252.95	2252.96	-1.8	308	246.42	controllerType=0 controllerNumber=1 scan=3549	19.1954
01416:2	1	K.GIYQT[+1062.386]SNFR.V	HexNAc(3)Hex(1)NeuAc(1)	K.GIYQT[+1062.386]SNFR.VHexNAc(3)Hex(1)NeuAc(1)	T[+1062]	1074.46	2	2147.92	2147.92	-2.6	308	248.24	controllerType=0 controllerNumber=1 scan=3784	19.9425
01032:2	1	R.VQPT[+568.212]ESIVR.F	HexNAc(2)Hex(1)	R.VQPT[+568.212]ESIVR.FHexNAc(2)Hex(1)	T[+568]	798.894	2	1596.78	1596.79	-3.3	317	294.6	controllerType=0 controllerNumber=1 scan=3295	18.3028
01029:2	1	R.VQPTES[+568.212]IVR.F	HexNAc(2)Hex(1)	R.VQPTES[+568.212]IVR.FHexNAc(2)Hex(1)	S[+568]	798.894	2	1596.78	1596.79	-3.3	317	551.42	controllerType=0 controllerNumber=1 scan=3292	18.292

## Sheet: Beta
O-glycopeptides identified in Beta S1 Protein
Query #:z	Protein Rank	Peptide < ProteinMetrics Confidential >	Glycans NHFAGNa	Glycopeptides	Modification Type(s)	Observed m/z	z	Observed (M+H)	Calc. mass (M+H)	Mass error (ppm)	Starting position	Score	Scan #	Scan Time
02393:3	1	S.[+42.011].S[+1825.661]QC[+57.021]VNFTTR.T	HexNAc(5)Hex(5)	S.[+42.011].S[+1825.661]QC[+57.021]VNFTTR.THexNAc(5)Hex(5)	.[42], C[+57], S[+1826]	994.06	3	2980.17	2980.19	-7.2	13	7.83	controllerType=0 controllerNumber=1 scan=4922	24.9508
02171:3	1	S.[+42.011].S[+1501.555]QC[+57.021]VNFTTR.T	HexNAc(5)Hex(3)	S.[+42.011].S[+1501.555]QC[+57.021]VNFTTR.THexNAc(5)Hex(3)	.[42], C[+57], S[+1502]	886.027	3	2656.07	2656.08	-5.9	13	8.7	controllerType=0 controllerNumber=1 scan=4684	24.0245
02137:3	1	S.[+42.011].S[+1460.529]QC[+57.021]VNFTTR.T	HexNAc(4)Hex(4)	S.[+42.011].S[+1460.529]QC[+57.021]VNFTTR.THexNAc(4)Hex(4)	.[42], C[+57], S[+1461]	872.35	3	2615.03	2615.05	-7.8	13	20.3	controllerType=0 controllerNumber=1 scan=4648	23.8825
02312:3	1	S.[+42.011].S[+1866.688]QC[+57.021]VNFTTR.T	HexNAc(6)Hex(4)	S.[+42.011].S[+1866.688]QC[+57.021]VNFTTR.THexNAc(6)Hex(4)	.[42], C[+57], S[+1867]	1007.73	3	3021.19	3021.21	-7.9	13	47.97	controllerType=0 controllerNumber=1 scan=4835	24.62
02703:2	1	R.GWIFGT[+947.323]TLD.S	HexNAc(1)Hex(1)NeuAc(2)	R.GWIFGT[+947.323]TLD.SHexNAc(1)Hex(1)NeuAc(2)	T[+947]	978.915	2	1956.82	1956.82	0	103	87.93	controllerType=0 controllerNumber=1 scan=5259	26.1644
03906:3	1	K.TQSLLIVNNAT[+1501.555]NVVIK.V	HexNAc(5)Hex(3)	K.TQSLLIVNNAT[+1501.555]NVVIK.VHexNAc(5)Hex(3)	T[+1502]	1076.86	3	3228.56	3228.56	-1.5	114	5.95	controllerType=0 controllerNumber=1 scan=6543	31.0076
04284:4	1	K.TQSLLIVNNAT[+2466.914]NVVIK.V	HexNAc(6)Hex(5)Fuc(3)	K.TQSLLIVNNAT[+2466.914]NVVIK.VHexNAc(6)Hex(5)Fuc(3)	T[+2467]	1049.23	4	4193.89	4193.92	-7.7	114	63.24	controllerType=0 controllerNumber=1 scan=6947	32.6316
03867:3	1	K.TQSLLIVNNAT[+1241.454]NVVIK.V	HexNAc(3)Hex(3)Fuc(1)	K.TQSLLIVNNAT[+1241.454]NVVIK.VHexNAc(3)Hex(3)Fuc(1)	T[+1241]	990.157	3	2968.45	2968.46	-1.9	114	116.45	controllerType=0 controllerNumber=1 scan=6502	30.8548
03900:3	1	K.TQSLLIVNNAT[+1444.534]NVVIK.V	HexNAc(4)Hex(3)Fuc(1)	K.TQSLLIVNNAT[+1444.534]NVVIK.VHexNAc(4)Hex(3)Fuc(1)	T[+1445]	1057.85	3	3171.53	3171.54	-2	114	121.25	controllerType=0 controllerNumber=1 scan=6537	30.9857
03547:3	1	K.TQSLLIVNNAT[+1460.529]NVVIK.V	HexNAc(4)Hex(4)	K.TQSLLIVNNAT[+1460.529]NVVIK.VHexNAc(4)Hex(4)	T[+1461]	1063.18	3	3187.53	3187.53	-1.8	114	176.62	controllerType=0 controllerNumber=1 scan=6163	29.6164
03627:3	1	K.TQS[+1501.555]LLIVNNATNVVIK.V	HexNAc(5)Hex(3)	K.TQS[+1501.555]LLIVNNATNVVIK.VHexNAc(5)Hex(3)	S[+1502]	1076.86	3	3228.55	3228.56	-3	114	330.61	controllerType=0 controllerNumber=1 scan=6248	29.9308
03754:3	1	Q.[+42.011].SLLIVNNAT[+2158.803]NVVIK.V	HexNAc(6)Hex(4)Fuc(2)	Q.[+42.011].SLLIVNNAT[+2158.803]NVVIK.VHexNAc(6)Hex(4)Fuc(2)	.[42], T[+2159]	1233.58	3	3698.71	3698.71	0	116	182.72	controllerType=0 controllerNumber=1 scan=6382	30.4186
04469:3	1	Q.[+42.011].SLLIVNNAT[+2043.740]NVVIK.V	HexNAc(4)Hex(4)Fuc(2)NeuAc(1)	Q.[+42.011].SLLIVNNAT[+2043.740]NVVIK.VHexNAc(4)Hex(4)Fuc(2)NeuAc(1)	.[42], T[+2044]	1195.22	3	3583.65	3583.65	-0.8	116	198.37	controllerType=0 controllerNumber=1 scan=7144	33.3049
03223:3	1	K.[+42.011].S[+1938.709]WM[+15.995]ESEFR.V	HexNAc(5)Hex(3)Fuc(1)NeuAc(1)	K.[+42.011].S[+1938.709]WM[+15.995]ESEFR.VHexNAc(5)Hex(3)Fuc(1)NeuAc(1)	.[42], M[+16], S[+1939]	1023.4	3	3068.19	3068.17	4.8	151	27.29	controllerType=0 controllerNumber=1 scan=5818	28.3059
01775:2	1	K.GIYQT[+656.228]SNFR.V	HexNAc(1)Hex(1)NeuAc(1)	K.GIYQT[+656.228]SNFR.VHexNAc(1)Hex(1)NeuAc(1)	T[+656]	871.385	2	1741.76	1741.77	-1.9	308	58.26	controllerType=0 controllerNumber=1 scan=4210	22.1404
06701:2	1	K.[+42.011].GIYQT[+1183.413]SNFR.V	HexNAc(2)Hex(3)NeuAc(1)	K.[+42.011].GIYQT[+1183.413]SNFR.VHexNAc(2)Hex(3)NeuAc(1)	.[42], T[+1183]	1155.98	2	2310.95	2310.96	-5.9	308	59.29	controllerType=0 controllerNumber=1 scan=9523	41.7413
01853:2	1	K.GIYQT[+859.307]SNFR.V	HexNAc(2)Hex(1)NeuAc(1)	K.GIYQT[+859.307]SNFR.VHexNAc(2)Hex(1)NeuAc(1)	T[+859]	972.922	2	1944.84	1944.84	-3.7	308	61.61	controllerType=0 controllerNumber=1 scan=4296	22.4826
01683:2	1	K.GIYQT[+1021.360]SNFR.V	HexNAc(2)Hex(2)NeuAc(1)	K.GIYQT[+1021.360]SNFR.VHexNAc(2)Hex(2)NeuAc(1)	T[+1021]	1053.95	2	2106.89	2106.9	-4.6	308	72.81	controllerType=0 controllerNumber=1 scan=4098	21.6674
01648:3	1	K.GIYQT[+1208.444]SNFR.V	HexNAc(3)Hex(1)Fuc(1)NeuAc(1)	K.GIYQT[+1208.444]SNFR.VHexNAc(3)Hex(1)Fuc(1)NeuAc(1)	T[+1208]	765.331	3	2293.98	2293.98	-1.7	308	84.47	controllerType=0 controllerNumber=1 scan=4046	21.4601
01727:3	1	K.GIYQT[+1062.386]SNFR.V	HexNAc(3)Hex(1)NeuAc(1)	K.GIYQT[+1062.386]SNFR.VHexNAc(3)Hex(1)NeuAc(1)	T[+1062]	716.644	3	2147.92	2147.92	-2.9	308	98.4	controllerType=0 controllerNumber=1 scan=4150	21.8934
02501:2	1	K.GIYQT[+1312.455]SNFR.V	HexNAc(2)Hex(2)NeuAc(2)	K.GIYQT[+1312.455]SNFR.VHexNAc(2)Hex(2)NeuAc(2)	T[+1312]	1199.49	2	2397.98	2397.99	-4.1	308	101.03	controllerType=0 controllerNumber=1 scan=5041	25.3776
02761:2	1	K.GIYQT[+947.323]SNFR.V	HexNAc(1)Hex(1)NeuAc(2)	K.GIYQT[+947.323]SNFR.VHexNAc(1)Hex(1)NeuAc(2)	T[+947]	1016.93	2	2032.86	2032.86	-2.5	308	194.9	controllerType=0 controllerNumber=1 scan=5320	26.3984
02268:2	1	R.VQPT[+947.323]ESIVR.F	HexNAc(1)Hex(1)NeuAc(2)	R.VQPT[+947.323]ESIVR.FHexNAc(1)Hex(1)NeuAc(2)	T[+947]	988.449	2	1975.89	1975.9	-3.2	317	35.83	controllerType=0 controllerNumber=1 scan=4787	24.4324
02254:4	1	R.[+42.011].VQPT[+1387.512]ESIVR.F	HexNAc(3)Hex(3)Fuc(2)	R.[+42.011].VQPT[+1387.512]ESIVR.FHexNAc(3)Hex(3)Fuc(2)	.[42], T[+1388]	615.277	4	2458.09	2458.1	-4.2	317	81.33	controllerType=0 controllerNumber=1 scan=4772	24.3893
01450:2	1	R.VQPT[+1062.386]ESIVR.F	HexNAc(3)Hex(1)NeuAc(1)	R.VQPT[+1062.386]ESIVR.FHexNAc(3)Hex(1)NeuAc(1)	T[+1062]	1045.98	2	2090.96	2090.96	-1.2	317	87.44	controllerType=0 controllerNumber=1 scan=3704	19.9072
01147:3	1	R.VQPT[+1167.418]ESIVR.F	HexNAc(2)Hex(2)Fuc(1)NeuAc(1)	R.VQPT[+1167.418]ESIVR.FHexNAc(2)Hex(2)Fuc(1)NeuAc(1)	T[+1167]	732.666	3	2195.98	2195.99	-3	317	106.99	controllerType=0 controllerNumber=1 scan=3226	17.67
01399:2	1	R.VQPT[+859.307]ESIVR.F	HexNAc(2)Hex(1)NeuAc(1)	R.VQPT[+859.307]ESIVR.FHexNAc(2)Hex(1)NeuAc(1)	T[+859]	944.441	2	1887.87	1887.88	-3.5	317	112.05	controllerType=0 controllerNumber=1 scan=3618	19.5161
01483:2	1	R.VQPT[+656.228]ESIVR.F	HexNAc(1)Hex(1)NeuAc(1)	R.VQPT[+656.228]ESIVR.FHexNAc(1)Hex(1)NeuAc(1)	T[+656]	842.902	2	1684.8	1684.8	-2.3	317	138.6	controllerType=0 controllerNumber=1 scan=3758	20.1785
02302:3	1	R.VQPT[+1312.455]ESIVR.F	HexNAc(2)Hex(2)NeuAc(2)	R.VQPT[+1312.455]ESIVR.FHexNAc(2)Hex(2)NeuAc(2)	T[+1312]	781.014	3	2341.03	2341.03	-0.3	317	173.67	controllerType=0 controllerNumber=1 scan=4824	24.5672
01188:3	1	R.VQPT[+1208.444]ESIVR.F	HexNAc(3)Hex(1)Fuc(1)NeuAc(1)	R.VQPT[+1208.444]ESIVR.FHexNAc(3)Hex(1)Fuc(1)NeuAc(1)	T[+1208]	746.342	3	2237.01	2237.02	-2.4	317	188.28	controllerType=0 controllerNumber=1 scan=3272	17.8715
02810:2	1	R.VQPTES[+947.323]IVR.F	HexNAc(1)Hex(1)NeuAc(2)	R.VQPTES[+947.323]IVR.FHexNAc(1)Hex(1)NeuAc(2)	S[+947]	988.448	2	1975.89	1975.9	-4	317	256.02	controllerType=0 controllerNumber=1 scan=5375	26.5993
02220:2	1	R.VQPTES[+656.228]IVR.F	HexNAc(1)Hex(1)NeuAc(1)	R.VQPTES[+656.228]IVR.FHexNAc(1)Hex(1)NeuAc(1)	S[+656]	842.901	2	1684.79	1684.8	-4.1	317	512.9	controllerType=0 controllerNumber=1 scan=4736	24.2317
02366:3	1	S.[+42.011].TEIYQAGS[+1866.688].T	HexNAc(6)Hex(4)	S.[+42.011].TEIYQAGS[+1866.688].THexNAc(6)Hex(4)	.[42], S[+1867]	926.368	3	2777.09	2777.1	-5.3	467	9.71	controllerType=0 controllerNumber=1 scan=4892	24.8491
02078:3	1	S.[+42.011].TEIYQAGS[+1850.693].T	HexNAc(6)Hex(3)Fuc(1)	S.[+42.011].TEIYQAGS[+1850.693].THexNAc(6)Hex(3)Fuc(1)	.[42], S[+1851]	921.036	3	2761.09	2761.11	-5.3	467	26.73	controllerType=0 controllerNumber=1 scan=4585	23.6393
02188:3	1	S.[+42.011].TEIYQAGS[+1501.555].T	HexNAc(5)Hex(3)	S.[+42.011].TEIYQAGS[+1501.555].THexNAc(5)Hex(3)	.[42], S[+1502]	804.657	3	2411.96	2411.97	-6.4	467	37.25	controllerType=0 controllerNumber=1 scan=4702	24.0955
03401:3	1	P.T[+947.323]YGVGYQPYR.V	HexNAc(1)Hex(1)NeuAc(2)	P.T[+947.323]YGVGYQPYR.VHexNAc(1)Hex(1)NeuAc(2)	T[+947]	717.638	3	2150.9	2150.9	-1.8	497	300.43	controllerType=0 controllerNumber=1 scan=6008	29.039
02705:2	1	S.T[+947.323]GSNVFQTR.A	HexNAc(1)Hex(1)NeuAc(2)	S.T[+947.323]GSNVFQTR.AHexNAc(1)Hex(1)NeuAc(2)	T[+947]	978.915	2	1956.82	1956.83	-3.7	635	146.96	controllerType=0 controllerNumber=1 scan=5261	26.1779
05475:3	1	K.TQSLLIVNNAT[+2263.835]NVVIK.V	HexNAc(5)Hex(5)Fuc(3)	K.TQSLLIVNNAT[+2263.835]NVVIK.VHexNAc(5)Hex(5)Fuc(3)	T[+2264]	1330.94	3	3990.81	3990.84	-8.2	114	76.89	controllerType=0 controllerNumber=1 scan=8130	33.0647
04707:3	1	K.TQSLLIVNNAT[+1095.397]NVVIK.V	HexNAc(3)Hex(3)	K.TQSLLIVNNAT[+1095.397]NVVIK.VHexNAc(3)Hex(3)	T[+1095]	941.469	3	2822.39	2822.4	-3.3	114	96.28	controllerType=0 controllerNumber=1 scan=7308	30.8137
04357:3	1	K.TQSLLIVNNAT[+1850.693]NVVIK.V	HexNAc(6)Hex(3)Fuc(1)	K.TQSLLIVNNAT[+1850.693]NVVIK.VHexNAc(6)Hex(3)Fuc(1)	T[+1851]	1193.23	3	3577.69	3577.7	-3.3	114	150.27	controllerType=0 controllerNumber=1 scan=6943	29.9305
04557:3	1	K.[+42.011].TQSLLIVNNAT[+1866.688]NVVIK.V	HexNAc(6)Hex(4)	K.[+42.011].TQSLLIVNNAT[+1866.688]NVVIK.VHexNAc(6)Hex(4)	.[42], T[+1867]	1212.56	3	3635.68	3635.7	-7.2	114	236.56	controllerType=0 controllerNumber=1 scan=7151	30.4172
05289:3	1	Q.[+42.011].SLLIVNNAT[+1938.709]NVVIK.V	HexNAc(5)Hex(3)Fuc(1)NeuAc(1)	Q.[+42.011].SLLIVNNAT[+1938.709]NVVIK.VHexNAc(5)Hex(3)Fuc(1)NeuAc(1)	.[42], T[+1939]	1160.21	3	3478.63	3478.62	2.3	116	242.06	controllerType=0 controllerNumber=1 scan=7934	32.5518
04495:3	1	Q.[+42.011].SLLIVNNAT[+1590.592]NVVIK.V	HexNAc(4)Hex(3)Fuc(2)	Q.[+42.011].SLLIVNNAT[+1590.592]NVVIK.VHexNAc(4)Hex(3)Fuc(2)	.[42], T[+1591]	1044.17	3	3130.5	3130.5	-0.8	116	255.56	controllerType=0 controllerNumber=1 scan=7087	30.2695
01696:3	1	K.NNKS[+1444.534]WMESEFR.V	HexNAc(4)Hex(3)Fuc(1)	K.NNKS[+1444.534]WMESEFR.VHexNAc(4)Hex(3)Fuc(1)	S[+1445]	958.059	3	2872.16	2872.17	-2.5	148	215.05	controllerType=0 controllerNumber=1 scan=3861	20.2235
01809:3	1	K.NNKS[+1501.555]WMESEFR.V	HexNAc(5)Hex(3)	K.NNKS[+1501.555]WMESEFR.VHexNAc(5)Hex(3)	S[+1502]	977.066	3	2929.18	2929.19	-3.7	148	296.72	controllerType=0 controllerNumber=1 scan=3981	20.74
10208:4	1	R.GLPQGFSALEPLVDLPIGINIT[+2263.835]R.F	HexNAc(5)Hex(5)Fuc(3)	R.GLPQGFSALEPLVDLPIGINIT[+2263.835]R.FHexNAc(5)Hex(5)Fuc(3)	T[+2264]	1171.54	4	4683.15	4684.19	-6.9	215	208.67	controllerType=0 controllerNumber=1 scan=13086	45.4707
10170:4	1	R.GLPQGFSALEPLVDLPIGINIT[+2466.914]R.F	HexNAc(6)Hex(5)Fuc(3)	R.GLPQGFSALEPLVDLPIGINIT[+2466.914]R.FHexNAc(6)Hex(5)Fuc(3)	T[+2467]	1222.31	4	4886.23	4887.27	-6.7	215	235.91	controllerType=0 controllerNumber=1 scan=13046	45.3664
09119:4	1	R.GLPQGFSALEPLVDLPIGINIT[+1850.693]R.F	HexNAc(6)Hex(3)Fuc(1)	R.GLPQGFSALEPLVDLPIGINIT[+1850.693]R.FHexNAc(6)Hex(3)Fuc(1)	T[+1851]	1068.26	4	4270.03	4271.05	-2.6	215	271.85	controllerType=0 controllerNumber=1 scan=11946	42.5233
08577:3	1	F.SALEPLVDLPIGINIT[+2263.835]R.F	HexNAc(5)Hex(5)Fuc(3)	F.SALEPLVDLPIGINIT[+2263.835]R.FHexNAc(5)Hex(5)Fuc(3)	T[+2264]	1361.96	3	4083.85	4084.88	-6.3	221	391.4	controllerType=0 controllerNumber=1 scan=11379	41.0183
01356:2	1	K.GIYQT[+365.132]SNFR.V	HexNAc(1)Hex(1)	K.GIYQT[+365.132]SNFR.VHexNAc(1)Hex(1)	T[+365]	725.836	2	1450.66	1450.67	-3.9	308	240.8	controllerType=0 controllerNumber=1 scan=3491	18.7349
01963:2	1	K.[+42.011].GIYQT[+1167.418]SNFR.V	HexNAc(2)Hex(2)Fuc(1)NeuAc(1)	K.[+42.011].GIYQT[+1167.418]SNFR.VHexNAc(2)Hex(2)Fuc(1)NeuAc(1)	.[42], T[+1167]	1147.99	2	2294.98	2294.97	4.2	308	247.6	controllerType=0 controllerNumber=1 scan=4218	21.6055
02060:2	1	K.GIYQT[+1168.438]SNFR.V	HexNAc(2)Hex(2)Fuc(3)	K.GIYQT[+1168.438]SNFR.VHexNAc(2)Hex(2)Fuc(3)	T[+1168]	1127.48	2	2253.95	2253.98	-10	308	295.73	controllerType=0 controllerNumber=1 scan=4332	22.0003
03268:3	1	K.GIYQTS[+1312.455]NFR.V	HexNAc(2)Hex(2)NeuAc(2)	K.GIYQTS[+1312.455]NFR.VHexNAc(2)Hex(2)NeuAc(2)	S[+1312]	799.999	3	2397.98	2397.99	-4.3	308	428.85	controllerType=0 controllerNumber=1 scan=5752	26.5645
02922:2	1	R.VQPTES[+365.132]IVR.F	HexNAc(1)Hex(1)	R.VQPTES[+365.132]IVR.FHexNAc(1)Hex(1)	S[+365]	697.352	2	1393.7	1393.71	-6.3	317	171.2	controllerType=0 controllerNumber=1 scan=5367	25.3319
01565:3	1	R.VQPT[+1386.492]ESIVR.F	HexNAc(3)Hex(3)NeuAc(1)	R.VQPT[+1386.492]ESIVR.FHexNAc(3)Hex(3)NeuAc(1)	T[+1386]	805.691	3	2415.06	2415.07	-3.4	317	235.02	controllerType=0 controllerNumber=1 scan=3722	19.6508
01551:2	1	R.VQPT[+1021.360]ESIVR.F	HexNAc(2)Hex(2)NeuAc(1)	R.VQPT[+1021.360]ESIVR.FHexNAc(2)Hex(2)NeuAc(1)	T[+1021]	1025.47	2	2049.93	2049.93	-1.8	317	310.7	controllerType=0 controllerNumber=1 scan=3707	19.5786
01860:2	1	R.VQPTES[+1062.386]IVR.F	HexNAc(3)Hex(1)NeuAc(1)	R.VQPTES[+1062.386]IVR.FHexNAc(3)Hex(1)NeuAc(1)	S[+1062]	1045.98	2	2090.95	2090.96	-3.5	317	554.83	controllerType=0 controllerNumber=1 scan=4035	20.8733
02483:2	1	R.VQPTES[+1312.455]IVR.F	HexNAc(2)Hex(2)NeuAc(2)	R.VQPTES[+1312.455]IVR.FHexNAc(2)Hex(2)NeuAc(2)	S[+1312]	1171.01	2	2341.02	2341.03	-4.6	317	564.74	controllerType=0 controllerNumber=1 scan=4882	23.9519
05839:3	1	K.LNDLC[+57.021]FT[+2189.798]NVYADSFVIR.G	HexNAc(4)Hex(4)Fuc(3)NeuAc(1)	K.LNDLC[+57.021]FT[+2189.798]NVYADSFVIR.GHexNAc(4)Hex(4)Fuc(3)NeuAc(1)	C[+57], T[+2190]	1412.59	3	4235.76	4236.79	-6.5	384	20.63	controllerType=0 controllerNumber=1 scan=8514	34.0674
02826:3	1	N.S[+1898.703]NNLDSKVGGNYNYLYR.L	HexNAc(4)Hex(4)Fuc(3)	N.S[+1898.703]NNLDSKVGGNYNYLYR.LHexNAc(4)Hex(4)Fuc(3)	S[+1899]	1292.55	3	3875.63	3875.65	-4.1	435	83.57	controllerType=0 controllerNumber=1 scan=5255	24.9918
08491:2	1	R.[+42.011].FANPVLPFNDGVYFAS[+1386.492]TEK.S	HexNAc(3)Hex(3)NeuAc(1)	R.[+42.011].FANPVLPFNDGVYFAS[+1386.492]TEK.SHexNAc(3)Hex(3)NeuAc(1)	.[42], S[+1386]	1772.76	2	3544.52	3544.54	-7	79	206.55	controllerType=0 controllerNumber=1 scan=10488	37.7328
05888:3	1	K.TQSLLIVNNAT[+1825.661]NVVIK.V	HexNAc(5)Hex(5)	K.TQSLLIVNNAT[+1825.661]NVVIK.VHexNAc(5)Hex(5)	T[+1826]	1184.89	3	3552.66	3552.67	-2.8	114	65.32	controllerType=0 controllerNumber=1 scan=7726	30.7657
05554:3	1	K.T[+1850.693]QSLLIVNNATNVVIK.V	HexNAc(6)Hex(3)Fuc(1)	K.T[+1850.693]QSLLIVNNATNVVIK.VHexNAc(6)Hex(3)Fuc(1)	T[+1851]	1193.23	3	3577.69	3577.7	-3.4	114	127.67	controllerType=0 controllerNumber=1 scan=7377	29.8503
05564:3	1	K.[+42.011].TQSLLIVNNAT[+1969.703]NVVIK.V	HexNAc(3)Hex(3)Fuc(2)NeuAc(2)	K.[+42.011].TQSLLIVNNAT[+1969.703]NVVIK.VHexNAc(3)Hex(3)Fuc(2)NeuAc(2)	.[42], T[+1970]	1246.92	3	3738.74	3738.72	4.5	114	219.32	controllerType=0 controllerNumber=1 scan=7387	29.871
05553:3	1	Q.[+42.011].SLLIVNNAT[+1850.693]NVVIK.V	HexNAc(6)Hex(3)Fuc(1)	Q.[+42.011].SLLIVNNAT[+1850.693]NVVIK.VHexNAc(6)Hex(3)Fuc(1)	.[42], T[+1851]	1130.87	3	3390.6	3390.6	-1.3	116	145.39	controllerType=0 controllerNumber=1 scan=7376	29.8491
06596:3	1	Q.[+42.011].SLLIVNNAT[+2466.914]NVVIK.V	HexNAc(6)Hex(5)Fuc(3)	Q.[+42.011].SLLIVNNAT[+2466.914]NVVIK.VHexNAc(6)Hex(5)Fuc(3)	.[42], T[+2467]	1336.27	3	4006.79	4006.82	-8.9	116	191.95	controllerType=0 controllerNumber=1 scan=8486	32.7578
03483:3	1	K.NNKS[+2043.740]WM[+15.995]ESEFR.V	HexNAc(4)Hex(4)Fuc(2)NeuAc(1)	K.NNKS[+2043.740]WM[+15.995]ESEFR.VHexNAc(4)Hex(4)Fuc(2)NeuAc(1)	M[+16], S[+2044]	1163.13	3	3487.36	3487.37	-2.3	148	49.5	controllerType=0 controllerNumber=1 scan=4993	22.8095
10379:3	1	R.GLPQGFSALEPLVDLPIGINIT[+1969.703]R.F	HexNAc(3)Hex(3)Fuc(2)NeuAc(2)	R.GLPQGFSALEPLVDLPIGINIT[+1969.703]R.FHexNAc(3)Hex(3)Fuc(2)NeuAc(2)	T[+1970]	1464.36	3	4391.06	4390.06	-0.8	215	144.78	controllerType=0 controllerNumber=1 scan=12464	42.7695
10411:4	1	R.[+42.011].GLPQGFSALEPLVDLPIGINIT[+1969.703]R.F	HexNAc(3)Hex(3)Fuc(2)NeuAc(2)	R.[+42.011].GLPQGFSALEPLVDLPIGINIT[+1969.703]R.FHexNAc(3)Hex(3)Fuc(2)NeuAc(2)	.[42], T[+1970]	1109.03	4	4433.08	4432.07	2.2	215	164.42	controllerType=0 controllerNumber=1 scan=12498	42.8525
08609:3	1	F.SALEPLVDLPIGINIT[+1850.693]R.F	HexNAc(6)Hex(3)Fuc(1)	F.SALEPLVDLPIGINIT[+1850.693]R.FHexNAc(6)Hex(3)Fuc(1)	T[+1851]	1224.58	3	3671.73	3671.74	-3.8	221	42.81	controllerType=0 controllerNumber=1 scan=10612	38.0581
02795:4	1	K.GIYQT[+1120.428]SNFR.V	HexNAc(4)Hex(1)Fuc(1)	K.GIYQT[+1120.428]SNFR.VHexNAc(4)Hex(1)Fuc(1)	T[+1120]	552.245	4	2205.96	2205.97	-3.6	308	93.32	controllerType=0 controllerNumber=1 scan=4164	19.7655
03270:2	1	K.GIYQT[+1167.418]SNFR.V	HexNAc(2)Hex(2)Fuc(1)NeuAc(1)	K.GIYQT[+1167.418]SNFR.VHexNAc(2)Hex(2)Fuc(1)NeuAc(1)	T[+1167]	1126.98	2	2252.94	2252.96	-5.2	308	202.32	controllerType=0 controllerNumber=1 scan=4756	22.0356
02399:2	1	K.GIYQTS[+917.349]NFR.V	HexNAc(3)Hex(1)Fuc(1)	K.GIYQTS[+917.349]NFR.VHexNAc(3)Hex(1)Fuc(1)	S[+917]	1001.94	2	2002.88	2002.89	-4.2	308	277.29	controllerType=0 controllerNumber=1 scan=3719	18.0192
03477:2	1	K.GIYQTS[+656.228]NFR.V	HexNAc(1)Hex(1)NeuAc(1)	K.GIYQTS[+656.228]NFR.VHexNAc(1)Hex(1)NeuAc(1)	S[+656]	871.383	2	1741.76	1741.77	-3.1	308	454.86	controllerType=0 controllerNumber=1 scan=4986	22.7773
03288:2	1	K.GIYQTS[+1021.360]NFR.V	HexNAc(2)Hex(2)NeuAc(1)	K.GIYQTS[+1021.360]NFR.VHexNAc(2)Hex(2)NeuAc(1)	S[+1021]	1053.95	2	2106.89	2106.9	-2	308	551.6	controllerType=0 controllerNumber=1 scan=4779	22.1416
04628:2	1	K.GIYQTS[+947.323]NFR.V	HexNAc(1)Hex(1)NeuAc(2)	K.GIYQTS[+947.323]NFR.VHexNAc(1)Hex(1)NeuAc(2)	S[+947]	1016.93	2	2032.85	2032.86	-3.2	308	630.32	controllerType=0 controllerNumber=1 scan=6342	26.9322
02823:2	1	R.VQPTES[+1208.444]IVR.F	HexNAc(3)Hex(1)Fuc(1)NeuAc(1)	R.VQPTES[+1208.444]IVR.FHexNAc(3)Hex(1)Fuc(1)NeuAc(1)	S[+1208]	1119.01	2	2237.01	2237.02	-3.2	317	219.04	controllerType=0 controllerNumber=1 scan=4193	19.8678
04148:2	1	R.VQPT[+1533.570]ESIVR.F	HexNAc(3)Hex(3)Fuc(3)	R.VQPT[+1533.570]ESIVR.FHexNAc(3)Hex(3)Fuc(3)	T[+1534]	1281.59	2	2562.17	2562.14	9	317	249.38	controllerType=0 controllerNumber=1 scan=5797	25.3887
03277:2	1	P.T[+947.323]ESIVR.F	HexNAc(1)Hex(1)NeuAc(2)	P.T[+947.323]ESIVR.FHexNAc(1)Hex(1)NeuAc(2)	T[+947]	826.359	2	1651.71	1651.72	-3.5	320	316.99	controllerType=0 controllerNumber=1 scan=4765	22.0813
07480:3	1	K.LNDLC[+57.021]FT[+2043.740]NVYADSFVIR.G	HexNAc(4)Hex(4)Fuc(2)NeuAc(1)	K.LNDLC[+57.021]FT[+2043.740]NVYADSFVIR.GHexNAc(4)Hex(4)Fuc(2)NeuAc(1)	C[+57], T[+2044]	1363.92	3	4089.75	4090.74	4.9	384	49.21	controllerType=0 controllerNumber=1 scan=9423	35.2254
02596:3	1	Q.[+42.011].T[+1938.709]GNIADYNYK.L	HexNAc(5)Hex(3)Fuc(1)NeuAc(1)	Q.[+42.011].T[+1938.709]GNIADYNYK.LHexNAc(5)Hex(3)Fuc(1)NeuAc(1)	.[42], T[+1939]	1047.09	3	3139.25	3139.26	-3.5	412	41.18	controllerType=0 controllerNumber=1 scan=3946	18.925
04323:2	1	S.TGSNVFQT[+1312.455]R.A	HexNAc(2)Hex(2)NeuAc(2)	S.TGSNVFQT[+1312.455]R.AHexNAc(2)Hex(2)NeuAc(2)	T[+1312]	1161.48	2	2321.95	2321.96	-4.8	635	487.93	controllerType=0 controllerNumber=1 scan=5991	25.9197
07030:3	1	R.AGC[+57.021]LIGAEHVNNS[+1241.454]YEC[+57.021]DIPIGAGIC[+57.021]A.S	HexNAc(3)Hex(3)Fuc(1)	R.AGC[+57.021]LIGAEHVNNS[+1241.454]YEC[+57.021]DIPIGAGIC[+57.021]A.SHexNAc(3)Hex(3)Fuc(1)	C[+57]*3, S[+1241]	1335.25	3	4003.73	4002.69	8.1	644	334.05	controllerType=0 controllerNumber=1 scan=8950	33.979

## Sheet: Gamma
O-glycopeptides identified in Gamma S1 Protein
Query #:z	Protein Rank	Peptide < ProteinMetrics Confidential >	Glycans NHFAGNa	Glycopeptides	Modification Type(s)	Observed m/z	z	Observed (M+H)	Calc. mass (M+H)	Mass error (ppm)	Starting position	Score	Scan #	Scan Time
01635:3	1	S.[+42.011].S[+1825.661]QC[+57.021]VNFTNR.T	HexNAc(5)Hex(5)	S.[+42.011].S[+1825.661]QC[+57.021]VNFTNR.THexNAc(5)Hex(5)	.[42], C[+57], S[+1826]	998.392	3	2993.16	2993.18	-7.1	13	3.72	controllerType=0 controllerNumber=1 scan=3983	20.3413
01105:3	1	S.[+42.011].SQC[+57.021]VNFT[+1825.661]NR.T	HexNAc(5)Hex(5)	S.[+42.011].SQC[+57.021]VNFT[+1825.661]NR.THexNAc(5)Hex(5)	.[42], C[+57], T[+1826]	998.393	3	2993.16	2993.18	-5.7	13	10.49	controllerType=0 controllerNumber=1 scan=3387	18.5779
01560:3	1	S.[+42.011].S[+1501.555]QC[+57.021]VNFTNR.T	HexNAc(5)Hex(3)	S.[+42.011].S[+1501.555]QC[+57.021]VNFTNR.THexNAc(5)Hex(3)	.[42], C[+57], S[+1502]	890.359	3	2669.06	2669.08	-5.7	13	21.1	controllerType=0 controllerNumber=1 scan=3904	20.0834
01569:3	1	S.[+42.011].SQC[+57.021]VNFT[+1501.555]NR.T	HexNAc(5)Hex(3)	S.[+42.011].SQC[+57.021]VNFT[+1501.555]NR.THexNAc(5)Hex(3)	.[42], C[+57], T[+1502]	890.357	3	2669.06	2669.08	-6.9	13	32.8	controllerType=0 controllerNumber=1 scan=3914	20.1251
04179:3	1	K.TQSLLIVNNAT[+1444.534]NVVIK.V	HexNAc(4)Hex(3)Fuc(1)	K.TQSLLIVNNAT[+1444.534]NVVIK.VHexNAc(4)Hex(3)Fuc(1)	T[+1445]	1057.85	3	3171.53	3171.54	-2.6	114	1.97	controllerType=0 controllerNumber=1 scan=6695	27.4593
04261:3	1	K.TQSLLIVNNAT[+1241.454]NVVIK.V	HexNAc(3)Hex(3)Fuc(1)	K.TQSLLIVNNAT[+1241.454]NVVIK.VHexNAc(3)Hex(3)Fuc(1)	T[+1241]	990.156	3	2968.45	2968.46	-2.8	114	34.15	controllerType=0 controllerNumber=1 scan=6780	27.6492
04533:3	1	K.TQSLLIVNNAT[+1825.661]NVVIK.V	HexNAc(5)Hex(5)	K.TQSLLIVNNAT[+1825.661]NVVIK.VHexNAc(5)Hex(5)	T[+1826]	1184.89	3	3552.65	3552.67	-4.7	114	36.57	controllerType=0 controllerNumber=1 scan=7063	28.3593
05616:3	1	K.TQSLLIVNNAT[+1969.703]NVVIK.V	HexNAc(3)Hex(3)Fuc(2)NeuAc(2)	K.TQSLLIVNNAT[+1969.703]NVVIK.VHexNAc(3)Hex(3)Fuc(2)NeuAc(2)	T[+1970]	1232.9	3	3696.69	3696.71	-4.8	114	53.99	controllerType=0 controllerNumber=1 scan=8213	31.2853
04429:3	1	K.[+42.011].TQSLLIVNNAT[+1825.661]NVVIK.V	HexNAc(5)Hex(5)	K.[+42.011].TQSLLIVNNAT[+1825.661]NVVIK.VHexNAc(5)Hex(5)	.[42], T[+1826]	1198.91	3	3594.71	3594.68	8.4	114	255.97	controllerType=0 controllerNumber=1 scan=6955	28.0889
05274:3	1	Q.[+42.011].S[+2043.740]LLIVNNATNVVIK.V	HexNAc(4)Hex(4)Fuc(2)NeuAc(1)	Q.[+42.011].S[+2043.740]LLIVNNATNVVIK.VHexNAc(4)Hex(4)Fuc(2)NeuAc(1)	.[42], S[+2044]	1195.22	3	3583.65	3583.65	-0.6	116	77.16	controllerType=0 controllerNumber=1 scan=7855	30.3568
05266:3	1	Q.[+42.011].SLLIVNNAT[+2043.740]NVVIK.V	HexNAc(4)Hex(4)Fuc(2)NeuAc(1)	Q.[+42.011].SLLIVNNAT[+2043.740]NVVIK.VHexNAc(4)Hex(4)Fuc(2)NeuAc(1)	.[42], T[+2044]	1195.22	3	3583.65	3583.65	-0.6	116	140.73	controllerType=0 controllerNumber=1 scan=7847	30.3355
04116:3	1	Q.[+42.011].SLLIVNNAT[+2158.803]NVVIK.V	HexNAc(6)Hex(4)Fuc(2)	Q.[+42.011].SLLIVNNAT[+2158.803]NVVIK.VHexNAc(6)Hex(4)Fuc(2)	.[42], T[+2159]	1233.58	3	3698.72	3698.71	0.8	116	150.67	controllerType=0 controllerNumber=1 scan=6629	27.3066
04185:3	1	Q.[+42.011].SLLIVNNAT[+1898.703]NVVIK.V	HexNAc(4)Hex(4)Fuc(3)	Q.[+42.011].SLLIVNNAT[+1898.703]NVVIK.VHexNAc(4)Hex(4)Fuc(3)	.[42], T[+1899]	1146.88	3	3438.61	3438.61	0.5	116	180.51	controllerType=0 controllerNumber=1 scan=6701	27.4706
04288:3	1	Q.[+42.011].SLLIVNNAT[+1590.592]NVVIK.V	HexNAc(4)Hex(3)Fuc(2)	Q.[+42.011].SLLIVNNAT[+1590.592]NVVIK.VHexNAc(4)Hex(3)Fuc(2)	.[42], T[+1591]	1044.17	3	3130.5	3130.5	0.5	116	250.81	controllerType=0 controllerNumber=1 scan=6808	27.7214
06248:3	1	S.S[+2466.914]ANNC[+57.021]TFEYVSQPFLMDLEGK.Q	HexNAc(6)Hex(5)Fuc(3)	S.S[+2466.914]ANNC[+57.021]TFEYVSQPFLMDLEGK.QHexNAc(6)Hex(5)Fuc(3)	C[+57], S[+2467]	1639.34	3	4916.01	4917.01	-0.7	162	28.2	controllerType=0 controllerNumber=1 scan=8873	32.8368
06811:4	1	S.SANNC[+57.021]TFEYVS[+2466.914]QPFLMDLEGK.Q	HexNAc(6)Hex(5)Fuc(3)	S.SANNC[+57.021]TFEYVS[+2466.914]QPFLMDLEGK.QHexNAc(6)Hex(5)Fuc(3)	C[+57], S[+2467]	1230	4	4917	4917.01	-3.5	162	121.23	controllerType=0 controllerNumber=1 scan=9460	34.2166
03341:3	1	K.NLS[+1444.534]EFVFK.N	HexNAc(4)Hex(3)Fuc(1)	K.NLS[+1444.534]EFVFK.NHexNAc(4)Hex(3)Fuc(1)	S[+1445]	810.022	3	2428.05	2428.05	-1.4	188	225.33	controllerType=0 controllerNumber=1 scan=5820	25.2816
12013:4	1	R.DLPQGFS[+1969.703]ALEPLVDLPIGINITR.F	HexNAc(3)Hex(3)Fuc(2)NeuAc(2)	R.DLPQGFS[+1969.703]ALEPLVDLPIGINITR.FHexNAc(3)Hex(3)Fuc(2)NeuAc(2)	S[+1970]	1112.77	4	4448.05	4448.06	-2.7	215	83.3	controllerType=0 controllerNumber=1 scan=14893	47.43
12012:4	1	R.DLPQGFSALEPLVDLPIGINIT[+1969.703]R.F	HexNAc(3)Hex(3)Fuc(2)NeuAc(2)	R.DLPQGFSALEPLVDLPIGINIT[+1969.703]R.FHexNAc(3)Hex(3)Fuc(2)NeuAc(2)	T[+1970]	1112.77	4	4448.05	4448.06	-2.7	215	97.76	controllerType=0 controllerNumber=1 scan=14892	47.4269
11565:4	1	R.DLPQGFSALEPLVDLPIGINIT[+2263.835]R.F	HexNAc(5)Hex(5)Fuc(3)	R.DLPQGFSALEPLVDLPIGINIT[+2263.835]R.FHexNAc(5)Hex(5)Fuc(3)	T[+2264]	1186.05	4	4741.16	4742.19	-5.8	215	162.5	controllerType=0 controllerNumber=1 scan=14423	46.0265
02222:2	1	K.S[+1312.455]FTVEK.G	HexNAc(2)Hex(2)NeuAc(2)	K.S[+1312.455]FTVEK.GHexNAc(2)Hex(2)NeuAc(2)	S[+1312]	1011.91	2	2022.82	2022.83	-2.8	305	472.21	controllerType=0 controllerNumber=1 scan=4640	22.3123
05477:2	1	K.GIYQT[+1167.418]SNFR.V	HexNAc(2)Hex(2)Fuc(1)NeuAc(1)	K.GIYQT[+1167.418]SNFR.VHexNAc(2)Hex(2)Fuc(1)NeuAc(1)	T[+1167]	1126.98	2	2252.95	2252.96	-1.7	311	12.63	controllerType=0 controllerNumber=1 scan=8069	30.9077
01516:3	1	K.GIYQT[+1062.386]SNFR.V	HexNAc(3)Hex(1)NeuAc(1)	K.GIYQT[+1062.386]SNFR.VHexNAc(3)Hex(1)NeuAc(1)	T[+1062]	716.645	3	2147.92	2147.92	-1.7	311	34.6	controllerType=0 controllerNumber=1 scan=3858	19.9249
02378:3	1	K.GIYQT[+1677.587]SNFR.V	HexNAc(3)Hex(3)NeuAc(2)	K.GIYQT[+1677.587]SNFR.VHexNAc(3)Hex(3)NeuAc(2)	T[+1678]	921.711	3	2763.12	2763.12	-2.6	311	66.19	controllerType=0 controllerNumber=1 scan=4802	22.7072
01280:2	1	K.GIYQT[+1224.439]SNFR.V	HexNAc(3)Hex(2)NeuAc(1)	K.GIYQT[+1224.439]SNFR.VHexNAc(3)Hex(2)NeuAc(1)	T[+1224]	1155.49	2	2309.97	2309.98	-3.8	311	84.32	controllerType=0 controllerNumber=1 scan=3593	19.1398
02576:3	1	K.GIYQT[+1312.455]SNFR.V	HexNAc(2)Hex(2)NeuAc(2)	K.GIYQT[+1312.455]SNFR.VHexNAc(2)Hex(2)NeuAc(2)	T[+1312]	800	3	2397.99	2397.99	-2.5	311	100.11	controllerType=0 controllerNumber=1 scan=5015	23.247
02235:2	1	K.GIYQT[+1183.413]SNFR.V	HexNAc(2)Hex(3)NeuAc(1)	K.GIYQT[+1183.413]SNFR.VHexNAc(2)Hex(3)NeuAc(1)	T[+1183]	1134.97	2	2268.94	2268.95	-5.4	311	116.03	controllerType=0 controllerNumber=1 scan=4654	22.3608
01432:3	1	K.GIYQT[+1021.360]SNFR.V	HexNAc(2)Hex(2)NeuAc(1)	K.GIYQT[+1021.360]SNFR.VHexNAc(2)Hex(2)NeuAc(1)	T[+1021]	702.968	3	2106.89	2106.9	-3.7	311	203.24	controllerType=0 controllerNumber=1 scan=3770	19.6494
01512:3	1	K.GIYQTS[+1062.386]NFR.V	HexNAc(3)Hex(1)NeuAc(1)	K.GIYQTS[+1062.386]NFR.VHexNAc(3)Hex(1)NeuAc(1)	S[+1062]	716.645	3	2147.92	2147.92	-1.7	311	262.09	controllerType=0 controllerNumber=1 scan=3854	19.9078
02938:3	1	K.GIYQT[+947.323]SNFR.V	HexNAc(1)Hex(1)NeuAc(2)	K.GIYQT[+947.323]SNFR.VHexNAc(1)Hex(1)NeuAc(2)	T[+947]	678.29	3	2032.86	2032.86	-2.5	311	286.6	controllerType=0 controllerNumber=1 scan=5397	24.2429
02564:2	1	K.GIYQTS[+1312.455]NFR.V	HexNAc(2)Hex(2)NeuAc(2)	K.GIYQTS[+1312.455]NFR.VHexNAc(2)Hex(2)NeuAc(2)	S[+1312]	1199.5	2	2397.98	2397.99	-3.7	311	614.04	controllerType=0 controllerNumber=1 scan=5001	23.196
12117:2	1	R.VQPT[+947.323]ESIVR.F	HexNAc(1)Hex(1)NeuAc(2)	R.VQPT[+947.323]ESIVR.FHexNAc(1)Hex(1)NeuAc(2)	T[+947]	988.446	2	1975.88	1975.9	-6.2	320	33.24	controllerType=0 controllerNumber=1 scan=15002	47.7559
00929:3	1	R.VQPT[+1532.550]ESIVR.F	HexNAc(3)Hex(3)Fuc(1)NeuAc(1)	R.VQPT[+1532.550]ESIVR.FHexNAc(3)Hex(3)Fuc(1)NeuAc(1)	T[+1533]	854.375	3	2561.11	2561.12	-5.3	320	110.26	controllerType=0 controllerNumber=1 scan=3202	17.9282
01869:2	1	R.VQPT[+1677.587]ESIVR.F	HexNAc(3)Hex(3)NeuAc(2)	R.VQPT[+1677.587]ESIVR.FHexNAc(3)Hex(3)NeuAc(2)	T[+1678]	1353.58	2	2706.15	2706.16	-2.9	320	130.23	controllerType=0 controllerNumber=1 scan=4249	21.1684
01864:2	1	R.VQPTES[+1677.587]IVR.F	HexNAc(3)Hex(3)NeuAc(2)	R.VQPTES[+1677.587]IVR.FHexNAc(3)Hex(3)NeuAc(2)	S[+1678]	1353.58	2	2706.15	2706.16	-2.9	320	149.08	controllerType=0 controllerNumber=1 scan=4244	21.1431
01001:3	1	R.VQPT[+1224.439]ESIVR.F	HexNAc(3)Hex(2)NeuAc(1)	R.VQPT[+1224.439]ESIVR.FHexNAc(3)Hex(2)NeuAc(1)	T[+1224]	751.674	3	2253.01	2253.01	-2.2	320	156.52	controllerType=0 controllerNumber=1 scan=3277	18.1666
01916:2	1	R.VQPT[+1312.455]ESIVR.F	HexNAc(2)Hex(2)NeuAc(2)	R.VQPT[+1312.455]ESIVR.FHexNAc(2)Hex(2)NeuAc(2)	T[+1312]	1171.01	2	2341.02	2341.03	-2.6	320	162.67	controllerType=0 controllerNumber=1 scan=4299	21.3339
00941:3	1	R.VQPT[+1386.492]ESIVR.F	HexNAc(3)Hex(3)NeuAc(1)	R.VQPT[+1386.492]ESIVR.FHexNAc(3)Hex(3)NeuAc(1)	T[+1386]	805.691	3	2415.06	2415.07	-3	320	175.23	controllerType=0 controllerNumber=1 scan=3215	17.9752
01014:3	1	R.VQPT[+859.307]ESIVR.F	HexNAc(2)Hex(1)NeuAc(1)	R.VQPT[+859.307]ESIVR.FHexNAc(2)Hex(1)NeuAc(1)	T[+859]	629.964	3	1887.88	1887.88	-2.1	320	175.97	controllerType=0 controllerNumber=1 scan=3291	18.2075
01160:2	1	R.VQPT[+1021.360]ESIVR.F	HexNAc(2)Hex(2)NeuAc(1)	R.VQPT[+1021.360]ESIVR.FHexNAc(2)Hex(2)NeuAc(1)	T[+1021]	1025.47	2	2049.93	2049.93	-2.4	320	188.55	controllerType=0 controllerNumber=1 scan=3447	18.7128
00877:2	1	R.VQPT[+1167.418]ESIVR.F	HexNAc(2)Hex(2)Fuc(1)NeuAc(1)	R.VQPT[+1167.418]ESIVR.FHexNAc(2)Hex(2)Fuc(1)NeuAc(1)	T[+1167]	1098.5	2	2195.98	2195.99	-3.5	320	234.35	controllerType=0 controllerNumber=1 scan=3146	17.7628
00999:3	1	R.VQPT[+1062.386]ESIVR.F	HexNAc(3)Hex(1)NeuAc(1)	R.VQPT[+1062.386]ESIVR.FHexNAc(3)Hex(1)NeuAc(1)	T[+1062]	697.656	3	2090.95	2090.96	-2.8	320	246.59	controllerType=0 controllerNumber=1 scan=3275	18.1612
01135:2	1	R.VQPT[+656.228]ESIVR.F	HexNAc(1)Hex(1)NeuAc(1)	R.VQPT[+656.228]ESIVR.FHexNAc(1)Hex(1)NeuAc(1)	T[+656]	842.902	2	1684.8	1684.8	-2.8	320	255.19	controllerType=0 controllerNumber=1 scan=3418	18.6415
00900:3	1	R.VQPT[+1387.512]ESIVR.F	HexNAc(3)Hex(3)Fuc(2)	R.VQPT[+1387.512]ESIVR.FHexNAc(3)Hex(3)Fuc(2)	T[+1388]	806.026	3	2416.06	2416.09	-9	320	285.59	controllerType=0 controllerNumber=1 scan=3171	17.8201
00873:2	1	R.VQPTES[+1167.418]IVR.F	HexNAc(2)Hex(2)Fuc(1)NeuAc(1)	R.VQPTES[+1167.418]IVR.FHexNAc(2)Hex(2)Fuc(1)NeuAc(1)	S[+1167]	1098.5	2	2195.98	2195.99	-3.5	320	447.49	controllerType=0 controllerNumber=1 scan=3142	17.7495
01912:2	1	R.VQPTES[+1312.455]IVR.F	HexNAc(2)Hex(2)NeuAc(2)	R.VQPTES[+1312.455]IVR.FHexNAc(2)Hex(2)NeuAc(2)	S[+1312]	1171.01	2	2341.02	2341.03	-2.6	320	450.16	controllerType=0 controllerNumber=1 scan=4295	21.3161
01133:2	1	R.VQPTES[+656.228]IVR.F	HexNAc(1)Hex(1)NeuAc(1)	R.VQPTES[+656.228]IVR.FHexNAc(1)Hex(1)NeuAc(1)	S[+656]	842.902	2	1684.8	1684.8	-2.8	320	482.76	controllerType=0 controllerNumber=1 scan=3416	18.6363
02013:2	1	R.VQPTES[+1021.360]IVR.F	HexNAc(2)Hex(2)NeuAc(1)	R.VQPTES[+1021.360]IVR.FHexNAc(2)Hex(2)NeuAc(1)	S[+1021]	1025.47	2	2049.93	2049.93	-4	320	634.23	controllerType=0 controllerNumber=1 scan=4411	21.6394
06145:3	1	R.FPNIT[+2043.740]NLC[+57.021]PFGEVFNATR.F	HexNAc(4)Hex(4)Fuc(2)NeuAc(1)	R.FPNIT[+2043.740]NLC[+57.021]PFGEVFNATR.FHexNAc(4)Hex(4)Fuc(2)NeuAc(1)	C[+57], T[+2044]	1380.58	3	4139.73	4140.76	-6.2	329	92.39	controllerType=0 controllerNumber=1 scan=8766	32.5998
00844:3	1	R.[+42.011].FAS[+2043.740]VYAWNR.K	HexNAc(4)Hex(4)Fuc(2)NeuAc(1)	R.[+42.011].FAS[+2043.740]VYAWNR.KHexNAc(4)Hex(4)Fuc(2)NeuAc(1)	.[42], S[+2044]	1067.1	3	3199.28	3199.3	-5.4	347	17.59	controllerType=0 controllerNumber=1 scan=3111	17.6599
10210:2	1	R.[+42.011].FAS[+1150.402]VYAWNRK.R	HexNAc(2)Hex(1)NeuAc(2)	R.[+42.011].FAS[+1150.402]VYAWNRK.RHexNAc(2)Hex(1)NeuAc(2)	.[42], S[+1150]	1217.52	2	2434.04	2434.06	-7.3	347	18.24	controllerType=0 controllerNumber=1 scan=13013	42.6888
11363:2	1	R.FAS[+1238.418]VYAWNRK.R	HexNAc(1)Hex(1)NeuAc(3)	R.FAS[+1238.418]VYAWNRK.RHexNAc(1)Hex(1)NeuAc(3)	S[+1238]	1240.53	2	2480.06	2480.06	-1.5	347	32.7	controllerType=0 controllerNumber=1 scan=14213	45.4792
14626:2	1	K.[+42.011].LNDLC[+57.021]FTNVYADS[+1005.365]FVIR.G	HexNAc(2)Hex(1)Fuc(1)NeuAc(1)	K.[+42.011].LNDLC[+57.021]FTNVYADS[+1005.365]FVIR.GHexNAc(2)Hex(1)Fuc(1)NeuAc(1)	.[42], C[+57], S[+1005]	1547.68	2	3094.35	3094.37	-6.5	387	7.59	controllerType=0 controllerNumber=1 scan=17644	55.7466
09458:2	1	K.[+42.011].LNDLC[+57.021]FT[+511.190]NVYADSFVIR.G	HexNAc(1)Hex(1)Fuc(1)	K.[+42.011].LNDLC[+57.021]FT[+511.190]NVYADSFVIR.GHexNAc(1)Hex(1)Fuc(1)	.[42], C[+57], T[+511]	1300.59	2	2600.18	2600.2	-5.3	387	27.77	controllerType=0 controllerNumber=1 scan=12225	40.8178
01726:2	1	K.PFERDIS[+1969.703].T	HexNAc(3)Hex(3)Fuc(2)NeuAc(2)	K.PFERDIS[+1969.703].THexNAc(3)Hex(3)Fuc(2)NeuAc(2)	S[+1970]	1417.06	2	2833.11	2833.13	-5.4	463	14.65	controllerType=0 controllerNumber=1 scan=4089	20.6611
02713:3	1	S.[+42.011].TEIYQAGS[+2189.798].T	HexNAc(4)Hex(4)Fuc(3)NeuAc(1)	S.[+42.011].TEIYQAGS[+2189.798].THexNAc(4)Hex(4)Fuc(3)NeuAc(1)	.[42], S[+2190]	1034.07	3	3100.2	3100.21	-2.6	470	41.64	controllerType=0 controllerNumber=1 scan=5158	23.6423
04306:3	1	S.[+42.011].TEIYQAGS[+1371.517]TPC[+57.021]NGVK.G	HexNAc(3)Hex(2)Fuc(3)	S.[+42.011].TEIYQAGS[+1371.517]TPC[+57.021]NGVK.GHexNAc(3)Hex(2)Fuc(3)	.[42], C[+57], S[+1372]	1013.43	3	3038.29	3038.29	-1	470	2.65	controllerType=0 controllerNumber=1 scan=6827	27.7727
07143:3	1	S.[+42.011].TPC[+57.021]NGVKGFNC[+57.021]YFPLQS[+1866.688]YGFQP.T	HexNAc(6)Hex(4)	S.[+42.011].TPC[+57.021]NGVKGFNC[+57.021]YFPLQS[+1866.688]YGFQP.THexNAc(6)Hex(4)	.[42], C[+57]*2, S[+1867]	1496.95	3	4488.84	4489.86	-4.2	478	18.89	controllerType=0 controllerNumber=1 scan=9807	35.1078
06267:3	1	K.[+42.011].GFNC[+57.021]YFPLQS[+1823.645]YGFQPTYGVGYQPYR.V	HexNAc(3)Hex(3)Fuc(1)NeuAc(2)	K.[+42.011].GFNC[+57.021]YFPLQS[+1823.645]YGFQPTYGVGYQPYR.VHexNAc(3)Hex(3)Fuc(1)NeuAc(2)	.[42], C[+57], S[+1824]	1625.33	3	4873.98	4875.02	-8.2	485	4.81	controllerType=0 controllerNumber=1 scan=8893	32.8771
11448:4	1	K.GFNC[+57.021]YFPLQS[+1969.703]YGFQPTYGVGYQPYR.V	HexNAc(3)Hex(3)Fuc(2)NeuAc(2)	K.GFNC[+57.021]YFPLQS[+1969.703]YGFQPTYGVGYQPYR.VHexNAc(3)Hex(3)Fuc(2)NeuAc(2)	C[+57], S[+1970]	1245.77	4	4980.06	4979.07	-3.4	485	51.24	controllerType=0 controllerNumber=1 scan=14302	45.6866
08074:3	1	K.GFNC[+57.021]YFPLQS[+1021.360]YGFQPTYGVGYQPYR.V	HexNAc(2)Hex(2)NeuAc(1)	K.GFNC[+57.021]YFPLQS[+1021.360]YGFQPTYGVGYQPYR.VHexNAc(2)Hex(2)NeuAc(1)	C[+57], S[+1021]	1344.24	3	4030.72	4030.73	-2.8	485	86.45	controllerType=0 controllerNumber=1 scan=10779	37.4297
13085:5	1	K.[+42.011].GFNC[+57.021]YFPLQS[+2158.803]YGFQPTYGVGYQPYR.V	HexNAc(6)Hex(4)Fuc(2)	K.[+42.011].GFNC[+57.021]YFPLQS[+2158.803]YGFQPTYGVGYQPYR.VHexNAc(6)Hex(4)Fuc(2)	.[42], C[+57], S[+2159]	1042.65	5	5209.21	5210.18	6.1	485	115.4	controllerType=0 controllerNumber=1 scan=16018	50.6567
05530:3	1	R.[+42.011].VVVLS[+1150.402]FELLHAPATVC[+57.021]GPK.K	HexNAc(2)Hex(1)NeuAc(2)	R.[+42.011].VVVLS[+1150.402]FELLHAPATVC[+57.021]GPK.KHexNAc(2)Hex(1)NeuAc(2)	.[42], C[+57], S[+1150]	1077.18	3	3229.54	3229.53	1.6	510	121.83	controllerType=0 controllerNumber=1 scan=8124	31.0304
05627:3	1	K.[+42.011].NKC[+57.021]VNFNFNGLT[+1938.709]G.T	HexNAc(5)Hex(3)Fuc(1)NeuAc(1)	K.[+42.011].NKC[+57.021]VNFNFNGLT[+1938.709]G.THexNAc(5)Hex(3)Fuc(1)NeuAc(1)	.[42], C[+57], T[+1939]	1155.8	3	3465.4	3465.41	-4.2	536	36.3	controllerType=0 controllerNumber=1 scan=8225	31.3199
10882:4	1	R.AGC[+57.021]LIGAEYVNNS[+2189.798]YEC[+57.021]DIPIGAGIC[+57.021]A.S	HexNAc(4)Hex(4)Fuc(3)NeuAc(1)	R.AGC[+57.021]LIGAEYVNNS[+2189.798]YEC[+57.021]DIPIGAGIC[+57.021]A.SHexNAc(4)Hex(4)Fuc(3)NeuAc(1)	C[+57]*3, S[+2190]	1245.26	4	4978.03	4977.04	-2.4	647	121.42	controllerType=0 controllerNumber=1 scan=13713	44.3317
04296:3	1	K.TQSLLIVNNAT[+1501.555]NVVIK.V	HexNAc(5)Hex(3)	K.TQSLLIVNNAT[+1501.555]NVVIK.VHexNAc(5)Hex(3)	T[+1502]	1076.86	3	3228.56	3228.56	-1.9	114	81.37	controllerType=0 controllerNumber=1 scan=6826	27.9269
04173:3	1	K.TQSLLIVNNAT[+1460.529]NVVIK.V	HexNAc(4)Hex(4)	K.TQSLLIVNNAT[+1460.529]NVVIK.VHexNAc(4)Hex(4)	T[+1461]	1063.18	3	3187.53	3187.53	-2.1	114	184.36	controllerType=0 controllerNumber=1 scan=6698	27.6156
03178:2	1	K.NLS[+568.212]EFVFK.N	HexNAc(2)Hex(1)	K.NLS[+568.212]EFVFK.NHexNAc(2)Hex(1)	S[+568]	776.369	2	1551.73	1551.73	-0.1	188	485.6	controllerType=0 controllerNumber=1 scan=5660	25.1319
02998:2	1	K.GIYQTS[+947.323]NFR.V	HexNAc(1)Hex(1)NeuAc(2)	K.GIYQTS[+947.323]NFR.VHexNAc(1)Hex(1)NeuAc(2)	S[+947]	1016.93	2	2032.85	2032.86	-3.5	311	491.45	controllerType=0 controllerNumber=1 scan=5471	24.6056
01262:2	1	K.GIYQTS[+1167.418]NFR.V	HexNAc(2)Hex(2)Fuc(1)NeuAc(1)	K.GIYQTS[+1167.418]NFR.VHexNAc(2)Hex(2)Fuc(1)NeuAc(1)	S[+1167]	1126.98	2	2252.95	2252.96	-3	311	545.42	controllerType=0 controllerNumber=1 scan=3566	19.085
01129:3	1	R.[+42.011].VQPT[+1021.360]ESIVR.F	HexNAc(2)Hex(2)NeuAc(1)	R.[+42.011].VQPT[+1021.360]ESIVR.FHexNAc(2)Hex(2)NeuAc(1)	.[42], T[+1021]	697.991	3	2091.96	2091.94	6.8	320	209.05	controllerType=0 controllerNumber=1 scan=3406	18.6249
00962:3	1	R.VQPT[+1533.570]ESIVR.F	HexNAc(3)Hex(3)Fuc(3)	R.VQPT[+1533.570]ESIVR.FHexNAc(3)Hex(3)Fuc(3)	T[+1534]	854.713	3	2562.12	2562.14	-8	320	246.25	controllerType=0 controllerNumber=1 scan=3229	17.9743
02381:3	1	R.VQPTES[+947.323]IVR.F	HexNAc(1)Hex(1)NeuAc(2)	R.VQPTES[+947.323]IVR.FHexNAc(1)Hex(1)NeuAc(2)	S[+947]	659.303	3	1975.89	1975.9	-1.4	320	276.96	controllerType=0 controllerNumber=1 scan=4813	22.816
01031:3	1	R.VQPT[+1208.444]ESIVR.F	HexNAc(3)Hex(1)Fuc(1)NeuAc(1)	R.VQPT[+1208.444]ESIVR.FHexNAc(3)Hex(1)Fuc(1)NeuAc(1)	T[+1208]	746.342	3	2237.01	2237.02	-2.7	320	298.7	controllerType=0 controllerNumber=1 scan=3301	18.1959
00987:2	1	R.VQPTES[+1208.444]IVR.F	HexNAc(3)Hex(1)Fuc(1)NeuAc(1)	R.VQPTES[+1208.444]IVR.FHexNAc(3)Hex(1)Fuc(1)NeuAc(1)	S[+1208]	1119.01	2	2237.01	2237.02	-2.1	320	382.25	controllerType=0 controllerNumber=1 scan=3255	18.0647
03958:2	1	P.T[+947.323]YGVGYQPYR.V	HexNAc(1)Hex(1)NeuAc(2)	P.T[+947.323]YGVGYQPYR.VHexNAc(1)Hex(1)NeuAc(2)	T[+947]	1075.95	2	2150.9	2150.9	-3.2	500	468.14	controllerType=0 controllerNumber=1 scan=6474	27.0934
03806:2	1	K.NLS[+892.317]EFVFK.N	HexNAc(2)Hex(3)	K.NLS[+892.317]EFVFK.NHexNAc(2)Hex(3)	S[+892]	938.418	2	1875.83	1875.84	-4.5	188	263.77	controllerType=0 controllerNumber=1 scan=6228	25.974
05103:3	1	R.FAS[+1823.645]VYAWNRK.R	HexNAc(3)Hex(3)Fuc(1)NeuAc(2)	R.FAS[+1823.645]VYAWNRK.RHexNAc(3)Hex(3)Fuc(1)NeuAc(2)		1022.43	3	3065.28	3065.29	-2.9	347	95.8	controllerType=0 controllerNumber=1 scan=7605	29.548
06168:3	1	K.LNDLC[+57.021]FT[+1823.645]NVYADSFVIR.G	HexNAc(3)Hex(3)Fuc(1)NeuAc(2)	K.LNDLC[+57.021]FT[+1823.645]NVYADSFVIR.GHexNAc(3)Hex(3)Fuc(1)NeuAc(2)	C[+57], T[+1824]	1290.88	3	3870.63	3870.64	-3.2	387	15.4	controllerType=0 controllerNumber=1 scan=8714	32.1069

## Sheet: Delta
O-glycopeptides identified in Delta S1 Protein
Query #:z	Protein Rank	Peptide < ProteinMetrics Confidential >	Glycans NHFAGNa	Glycopeptides	Modification Type(s)	Observed m/z	z	Observed (M+H)	Calc. mass (M+H)	Mass error (ppm)	Starting position	Score	Scan #	Scan Time
05021:3	1	K.TQSLLIVNNAT[+2263.835]NVVIK.V	HexNAc(5)Hex(5)Fuc(3)	K.TQSLLIVNNAT[+2263.835]NVVIK.VHexNAc(5)Hex(5)Fuc(3)	T[+2264]	1330.94	3	3990.81	3990.84	-7.9	114	185.43	controllerType=0 controllerNumber=1 scan=7681	30.059
04057:4	1	K.TQSLLIVNNAT[+1825.661]NVVIK.V	HexNAc(5)Hex(5)	K.TQSLLIVNNAT[+1825.661]NVVIK.VHexNAc(5)Hex(5)	T[+1826]	888.92	4	3552.66	3552.67	-2.3	114	333.86	controllerType=0 controllerNumber=1 scan=6665	27.2814
04354:3	1	Q.[+42.011].SLLIVNNAT[+1460.529]NVVIK.V	HexNAc(4)Hex(4)	Q.[+42.011].SLLIVNNAT[+1460.529]NVVIK.VHexNAc(4)Hex(4)	.[42], T[+1461]	1000.82	3	3000.44	3000.44	0.3	116	303.92	controllerType=0 controllerNumber=1 scan=6976	28.1519
04144:3	1	Q.[+42.011].SLLIVNNAT[+1241.454]NVVIK.V	HexNAc(3)Hex(3)Fuc(1)	Q.[+42.011].SLLIVNNAT[+1241.454]NVVIK.VHexNAc(3)Hex(3)Fuc(1)	.[42], T[+1241]	927.795	3	2781.37	2781.36	1.7	116	326.64	controllerType=0 controllerNumber=1 scan=6756	27.5104
08150:4	1	Q.SLLIVNNAT[+1501.555]NVVIKVC[+57.021]EFQFC[+57.021]NDPFLDVYYHK.N	HexNAc(5)Hex(3)	Q.SLLIVNNAT[+1501.555]NVVIKVC[+57.021]EFQFC[+57.021]NDPFLDVYYHK.NHexNAc(5)Hex(3)	C[+57]*2, T[+1502]	1341.37	4	5362.46	5361.47	-3.8	116	363.74	controllerType=0 controllerNumber=1 scan=10946	37.6326
02445:2	1	K.S[+947.323]FTVEK.G	HexNAc(1)Hex(1)NeuAc(2)	K.S[+947.323]FTVEK.GHexNAc(1)Hex(1)NeuAc(2)	S[+947]	829.349	2	1657.69	1657.69	-2.8	303	482.96	controllerType=0 controllerNumber=1 scan=4933	22.7878
01613:3	1	K.GIYQT[+1021.360]SNFR.V	HexNAc(2)Hex(2)NeuAc(1)	K.GIYQT[+1021.360]SNFR.VHexNAc(2)Hex(2)NeuAc(1)	T[+1021]	702.968	3	2106.89	2106.9	-3.2	309	134.64	controllerType=0 controllerNumber=1 scan=3980	19.8267
02720:2	1	K.GIYQT[+1312.455]SNFR.V	HexNAc(2)Hex(2)NeuAc(2)	K.GIYQT[+1312.455]SNFR.VHexNAc(2)Hex(2)NeuAc(2)	T[+1312]	1199.5	2	2397.99	2397.99	-2.9	309	137.89	controllerType=0 controllerNumber=1 scan=5219	23.4411
01452:2	1	K.GIYQT[+1224.439]SNFR.V	HexNAc(3)Hex(2)NeuAc(1)	K.GIYQT[+1224.439]SNFR.VHexNAc(3)Hex(2)NeuAc(1)	T[+1224]	1155.49	2	2309.97	2309.98	-2.3	309	175.41	controllerType=0 controllerNumber=1 scan=3801	19.3312
01670:3	1	K.GIYQT[+1062.386]SNFR.V	HexNAc(3)Hex(1)NeuAc(1)	K.GIYQT[+1062.386]SNFR.VHexNAc(3)Hex(1)NeuAc(1)	T[+1062]	716.644	3	2147.92	2147.92	-3.1	309	177.1	controllerType=0 controllerNumber=1 scan=4040	20.0306
01408:3	1	K.GIYQT[+1167.418]SNFR.V	HexNAc(2)Hex(2)Fuc(1)NeuAc(1)	K.GIYQT[+1167.418]SNFR.VHexNAc(2)Hex(2)Fuc(1)NeuAc(1)	T[+1167]	751.655	3	2252.95	2252.96	-2.6	309	237.54	controllerType=0 controllerNumber=1 scan=3754	19.1895
01398:2	1	K.GIYQTS[+1167.418]NFR.V	HexNAc(2)Hex(2)Fuc(1)NeuAc(1)	K.GIYQTS[+1167.418]NFR.VHexNAc(2)Hex(2)Fuc(1)NeuAc(1)	S[+1167]	1126.98	2	2252.94	2252.96	-4.6	309	257.71	controllerType=0 controllerNumber=1 scan=3743	19.158
01564:3	1	K.GIYQT[+1208.444]SNFR.V	HexNAc(3)Hex(1)Fuc(1)NeuAc(1)	K.GIYQT[+1208.444]SNFR.VHexNAc(3)Hex(1)Fuc(1)NeuAc(1)	T[+1208]	765.33	3	2293.97	2293.98	-3.2	309	273.77	controllerType=0 controllerNumber=1 scan=3927	19.6861
02715:2	1	K.GIYQTS[+1312.455]NFR.V	HexNAc(2)Hex(2)NeuAc(2)	K.GIYQTS[+1312.455]NFR.VHexNAc(2)Hex(2)NeuAc(2)	S[+1312]	1199.5	2	2397.99	2397.99	-2.9	309	521.3	controllerType=0 controllerNumber=1 scan=5214	23.4243
01943:3	1	R.VQPT[+1677.587]ESIVR.F	HexNAc(3)Hex(3)NeuAc(2)	R.VQPT[+1677.587]ESIVR.FHexNAc(3)Hex(3)NeuAc(2)	T[+1678]	902.722	3	2706.15	2706.16	-3.5	318	165.56	controllerType=0 controllerNumber=1 scan=4390	21.1793
01302:2	1	R.VQPT[+656.228]ESIVR.F	HexNAc(1)Hex(1)NeuAc(1)	R.VQPT[+656.228]ESIVR.FHexNAc(1)Hex(1)NeuAc(1)	T[+656]	842.901	2	1684.79	1684.8	-3.7	318	175.73	controllerType=0 controllerNumber=1 scan=3635	18.8655
01063:3	1	R.VQPT[+1224.439]ESIVR.F	HexNAc(3)Hex(2)NeuAc(1)	R.VQPT[+1224.439]ESIVR.FHexNAc(3)Hex(2)NeuAc(1)	T[+1224]	751.673	3	2253	2253.01	-3.5	318	176.58	controllerType=0 controllerNumber=1 scan=3383	18.0934
02529:2	1	R.VQPT[+947.323]ESIVR.F	HexNAc(1)Hex(1)NeuAc(2)	R.VQPT[+947.323]ESIVR.FHexNAc(1)Hex(1)NeuAc(2)	T[+947]	988.449	2	1975.89	1975.9	-2.7	318	186.86	controllerType=0 controllerNumber=1 scan=5020	22.9819
01080:3	1	R.VQPT[+1208.444]ESIVR.F	HexNAc(3)Hex(1)Fuc(1)NeuAc(1)	R.VQPT[+1208.444]ESIVR.FHexNAc(3)Hex(1)Fuc(1)NeuAc(1)	T[+1208]	746.341	3	2237.01	2237.02	-4.2	318	227.87	controllerType=0 controllerNumber=1 scan=3401	18.1386
01138:3	1	R.VQPT[+1062.386]ESIVR.F	HexNAc(3)Hex(1)NeuAc(1)	R.VQPT[+1062.386]ESIVR.FHexNAc(3)Hex(1)NeuAc(1)	T[+1062]	697.656	3	2090.95	2090.96	-2.9	318	233.98	controllerType=0 controllerNumber=1 scan=3462	18.3123
02086:2	1	R.VQPT[+1021.360]ESIVR.F	HexNAc(2)Hex(2)NeuAc(1)	R.VQPT[+1021.360]ESIVR.FHexNAc(2)Hex(2)NeuAc(1)	T[+1021]	1025.47	2	2049.93	2049.93	-3.2	318	280.88	controllerType=0 controllerNumber=1 scan=4556	21.7497
01220:4	1	R.VQPT[+1428.539]ESIVR.F	HexNAc(4)Hex(2)Fuc(2)	R.VQPT[+1428.539]ESIVR.FHexNAc(4)Hex(2)Fuc(2)	T[+1429]	615.029	4	2457.09	2457.11	-7.8	318	289.79	controllerType=0 controllerNumber=1 scan=3549	18.6174
01986:3	1	R.VQPT[+1312.455]ESIVR.F	HexNAc(2)Hex(2)NeuAc(2)	R.VQPT[+1312.455]ESIVR.FHexNAc(2)Hex(2)NeuAc(2)	T[+1312]	781.012	3	2341.02	2341.03	-2.9	318	297.57	controllerType=0 controllerNumber=1 scan=4437	21.3248
01296:2	1	R.VQPTES[+656.228]IVR.F	HexNAc(1)Hex(1)NeuAc(1)	R.VQPTES[+656.228]IVR.FHexNAc(1)Hex(1)NeuAc(1)	S[+656]	842.901	2	1684.79	1684.8	-3.7	318	369.69	controllerType=0 controllerNumber=1 scan=3629	18.8443
00990:3	1	R.VQPT[+1167.418]ESIVR.F	HexNAc(2)Hex(2)Fuc(1)NeuAc(1)	R.VQPT[+1167.418]ESIVR.FHexNAc(2)Hex(2)Fuc(1)NeuAc(1)	T[+1167]	732.667	3	2195.98	2195.99	-2.9	318	376.09	controllerType=0 controllerNumber=1 scan=3307	17.8713
02095:3	1	R.VQPTES[+947.323]IVR.F	HexNAc(1)Hex(1)NeuAc(2)	R.VQPTES[+947.323]IVR.FHexNAc(1)Hex(1)NeuAc(2)	S[+947]	659.302	3	1975.89	1975.9	-2.5	318	452.01	controllerType=0 controllerNumber=1 scan=4566	21.7817
01979:3	1	R.VQPTES[+1312.455]IVR.F	HexNAc(2)Hex(2)NeuAc(2)	R.VQPTES[+1312.455]IVR.FHexNAc(2)Hex(2)NeuAc(2)	S[+1312]	781.012	3	2341.02	2341.03	-2.9	318	472.6	controllerType=0 controllerNumber=1 scan=4430	21.3028
02080:2	1	R.VQPTES[+1021.360]IVR.F	HexNAc(2)Hex(2)NeuAc(1)	R.VQPTES[+1021.360]IVR.FHexNAc(2)Hex(2)NeuAc(1)	S[+1021]	1025.47	2	2049.93	2049.93	-3.2	318	473.15	controllerType=0 controllerNumber=1 scan=4550	21.7108
00986:3	1	R.VQPTES[+1167.418]IVR.F	HexNAc(2)Hex(2)Fuc(1)NeuAc(1)	R.VQPTES[+1167.418]IVR.FHexNAc(2)Hex(2)Fuc(1)NeuAc(1)	S[+1167]	732.667	3	2195.98	2195.99	-2.9	318	541.41	controllerType=0 controllerNumber=1 scan=3303	17.8583
04711:3	1	K.TQSLLIVNNAT[+1460.529]NVVIK.V	HexNAc(4)Hex(4)	K.TQSLLIVNNAT[+1460.529]NVVIK.VHexNAc(4)Hex(4)	T[+1461]	1063.18	3	3187.53	3187.53	-2.1	114	26.1	controllerType=0 controllerNumber=1 scan=7202	27.7205
04617:3	1	Q.[+42.011].SLLIVNNAT[+2158.803]NVVIK.V	HexNAc(6)Hex(4)Fuc(2)	Q.[+42.011].SLLIVNNAT[+2158.803]NVVIK.VHexNAc(6)Hex(4)Fuc(2)	.[42], T[+2159]	1233.58	3	3698.71	3698.71	-0.2	116	257.52	controllerType=0 controllerNumber=1 scan=7105	27.4802
04416:3	1	Q.SLLIVNNAT[+1825.661]NVVIK.V	HexNAc(5)Hex(5)	Q.SLLIVNNAT[+1825.661]NVVIK.VHexNAc(5)Hex(5)	T[+1826]	1108.53	3	3323.58	3323.56	5.8	116	439	controllerType=0 controllerNumber=1 scan=6894	26.9129
12044:3	1	R.DLPQGFSALEPLVDLPIGINIT[+1898.703]R.F	HexNAc(4)Hex(4)Fuc(3)	R.DLPQGFSALEPLVDLPIGINIT[+1898.703]R.FHexNAc(4)Hex(4)Fuc(3)	T[+1899]	1459.35	3	4376.02	4377.06	-7.9	213	213.83	controllerType=0 controllerNumber=1 scan=14897	46.2504
12401:4	1	R.DLPQGFSALEPLVDLPIGINIT[+1969.703]R.F	HexNAc(3)Hex(3)Fuc(2)NeuAc(2)	R.DLPQGFSALEPLVDLPIGINIT[+1969.703]R.FHexNAc(3)Hex(3)Fuc(2)NeuAc(2)	T[+1970]	1113.02	4	4449.05	4448.06	-4.3	213	245.81	controllerType=0 controllerNumber=1 scan=15273	47.3726
11889:4	1	R.DLPQGFSALEPLVDLPIGINIT[+2466.914]R.F	HexNAc(6)Hex(5)Fuc(3)	R.DLPQGFSALEPLVDLPIGINIT[+2466.914]R.FHexNAc(6)Hex(5)Fuc(3)	T[+2467]	1236.81	4	4944.24	4945.27	-6.8	213	439.5	controllerType=0 controllerNumber=1 scan=14735	45.7577
03787:2	1	K.GIYQT[+947.323]SNFR.V	HexNAc(1)Hex(1)NeuAc(2)	K.GIYQT[+947.323]SNFR.VHexNAc(1)Hex(1)NeuAc(2)	T[+947]	1016.93	2	2032.85	2032.86	-6	309	188.28	controllerType=0 controllerNumber=1 scan=6238	25.3292
03288:2	1	K.GIYQTS[+947.323]NFR.V	HexNAc(1)Hex(1)NeuAc(2)	K.GIYQTS[+947.323]NFR.VHexNAc(1)Hex(1)NeuAc(2)	S[+947]	1016.93	2	2032.85	2032.86	-3.8	309	597.8	controllerType=0 controllerNumber=1 scan=5690	24.0824
01175:3	1	R.VQPT[+1532.550]ESIVR.F	HexNAc(3)Hex(3)Fuc(1)NeuAc(1)	R.VQPT[+1532.550]ESIVR.FHexNAc(3)Hex(3)Fuc(1)NeuAc(1)	T[+1533]	854.378	3	2561.12	2561.12	-1.9	318	327.06	controllerType=0 controllerNumber=1 scan=3372	17.8673
01287:3	1	R.VQPTES[+1062.386]IVR.F	HexNAc(3)Hex(1)NeuAc(1)	R.VQPTES[+1062.386]IVR.FHexNAc(3)Hex(1)NeuAc(1)	S[+1062]	697.656	3	2090.95	2090.96	-3.6	318	531.09	controllerType=0 controllerNumber=1 scan=3490	18.2332
02208:2	1	S.TGS[+1517.575]NVFQTR.A	HexNAc(3)Hex(2)Fuc(4)	S.TGS[+1517.575]NVFQTR.AHexNAc(3)Hex(2)Fuc(4)	S[+1518]	1264.05	2	2527.09	2527.08	3.6	636	232.97	controllerType=0 controllerNumber=1 scan=4535	21.1222
02181:2	1	S.TGS[+1516.555]NVFQTR.A	HexNAc(3)Hex(2)Fuc(2)NeuAc(1)	S.TGS[+1516.555]NVFQTR.AHexNAc(3)Hex(2)Fuc(2)NeuAc(1)	S[+1517]	1263.54	2	2526.07	2526.06	5.4	636	330.08	controllerType=0 controllerNumber=1 scan=4504	21.0242
04444:3	1	K.TQSLLIVNNAT[+892.317]NVVIK.V	HexNAc(2)Hex(3)	K.TQSLLIVNNAT[+892.317]NVVIK.VHexNAc(2)Hex(3)	T[+892]	873.777	3	2619.32	2619.32	-3.2	114	357.92	controllerType=0 controllerNumber=1 scan=7080	27.7651
05175:3	1	Q.[+42.011].SLLIVNNAT[+2466.914]NVVIK.V	HexNAc(6)Hex(5)Fuc(3)	Q.[+42.011].SLLIVNNAT[+2466.914]NVVIK.VHexNAc(6)Hex(5)Fuc(3)	.[42], T[+2467]	1336.27	3	4006.8	4006.82	-6.5	116	218.1	controllerType=0 controllerNumber=1 scan=7850	29.7187
05623:3	1	Q.SLLIVNNAT[+2158.803]NVVIK.V	HexNAc(6)Hex(4)Fuc(2)	Q.SLLIVNNAT[+2158.803]NVVIK.VHexNAc(6)Hex(4)Fuc(2)	T[+2159]	1219.56	3	3656.67	3656.7	-9.4	116	354.99	controllerType=0 controllerNumber=1 scan=8318	30.7674
10793:4	1	R.DLPQGFSALEPLVDLPIGINIT[+1825.661]R.F	HexNAc(5)Hex(5)	R.DLPQGFSALEPLVDLPIGINIT[+1825.661]R.FHexNAc(5)Hex(5)	T[+1826]	1077.01	4	4305	4304.02	-4.7	213	100.59	controllerType=0 controllerNumber=1 scan=13726	43.2475
02474:2	1	K.SFT[+947.323]VEK.G	HexNAc(1)Hex(1)NeuAc(2)	K.SFT[+947.323]VEK.GHexNAc(1)Hex(1)NeuAc(2)	T[+947]	829.349	2	1657.69	1657.69	-3	303	500.1	controllerType=0 controllerNumber=1 scan=4969	22.6631
02231:4	1	R.[+42.011].VQPT[+1386.492]ESIVR.F	HexNAc(3)Hex(3)NeuAc(1)	R.[+42.011].VQPT[+1386.492]ESIVR.FHexNAc(3)Hex(3)NeuAc(1)	.[42], T[+1386]	615.025	4	2457.08	2457.08	1.6	318	212.09	controllerType=0 controllerNumber=1 scan=4716	22.0103
01224:3	1	R.VQPT[+1005.365]ESIVR.F	HexNAc(2)Hex(1)Fuc(1)NeuAc(1)	R.VQPT[+1005.365]ESIVR.FHexNAc(2)Hex(1)Fuc(1)NeuAc(1)	T[+1005]	678.644	3	2033.92	2033.94	-9.8	318	248.09	controllerType=0 controllerNumber=1 scan=3564	18.587
01170:3	1	R.VQPT[+859.307]ESIVR.F	HexNAc(2)Hex(1)NeuAc(1)	R.VQPT[+859.307]ESIVR.FHexNAc(2)Hex(1)NeuAc(1)	T[+859]	629.962	3	1887.87	1887.88	-4.4	318	258.17	controllerType=0 controllerNumber=1 scan=3507	18.3886
01166:3	1	R.VQPTES[+859.307]IVR.F	HexNAc(2)Hex(1)NeuAc(1)	R.VQPTES[+859.307]IVR.FHexNAc(2)Hex(1)NeuAc(1)	S[+859]	629.962	3	1887.87	1887.88	-4.4	318	378.81	controllerType=0 controllerNumber=1 scan=3503	18.3757
08679:3	1	K.PC[+57.021]NGVEGFNC[+57.021]YFPLQS[+1062.386]YGFQPTNGVGYQPYR.V	HexNAc(3)Hex(1)NeuAc(1)	K.PC[+57.021]NGVEGFNC[+57.021]YFPLQS[+1062.386]YGFQPTNGVGYQPYR.VHexNAc(3)Hex(1)NeuAc(1)	C[+57]*2, S[+1062]	1560.67	3	4680	4678.99	0.6	477	61.48	controllerType=0 controllerNumber=1 scan=11514	37.9649
07180:4	1	K.PC[+57.021]NGVEGFNC[+57.021]YFPLQS[+1532.550]YGFQPTNGVGYQPYR.V	HexNAc(3)Hex(3)Fuc(1)NeuAc(1)	K.PC[+57.021]NGVEGFNC[+57.021]YFPLQS[+1532.550]YGFQPTNGVGYQPYR.VHexNAc(3)Hex(3)Fuc(1)NeuAc(1)	C[+57]*2, S[+1533]	1288.29	4	5150.14	5149.15	-3.7	477	70.56	controllerType=0 controllerNumber=1 scan=9948	34.1674
01923:2	1	S.TGSNVFQT[+1517.575]R.A	HexNAc(3)Hex(2)Fuc(4)	S.TGSNVFQT[+1517.575]R.AHexNAc(3)Hex(2)Fuc(4)	T[+1518]	1264.04	2	2527.08	2527.08	-0.2	636	300.33	controllerType=0 controllerNumber=1 scan=4376	20.9357

## Sheet: Kappa
O-glycopeptides identified in Kappa S1 Protein
Query #:z	Protein Rank	Peptide < ProteinMetrics Confidential >	Glycans NHFAGNa	Glycopeptides	Modification Type(s)	Observed m/z	z	Observed (M+H)	Calc. mass (M+H)	Mass error (ppm)	Starting position	Score	Scan #	Scan Time
01649:3	1	S.[+42.011].S[+2466.914]QC[+57.021]VNLTTR.T	HexNAc(6)Hex(5)Fuc(3)	S.[+42.011].S[+2466.914]QC[+57.021]VNLTTR.THexNAc(6)Hex(5)Fuc(3)	.[42], C[+57], S[+2467]	1196.49	3	3587.44	3587.46	-3.3	13	95.74	controllerType=0 controllerNumber=1 scan=3918	19.6917
04243:3	1	Q.[+42.011].SLLIVNNAT[+1241.454]NVVIK.V	HexNAc(3)Hex(3)Fuc(1)	Q.[+42.011].SLLIVNNAT[+1241.454]NVVIK.VHexNAc(3)Hex(3)Fuc(1)	.[42], T[+1241]	927.796	3	2781.37	2781.36	2.6	116	287.58	controllerType=0 controllerNumber=1 scan=6649	27.7384
02997:3	1	K.GIYQT[+947.323]SNFR.V	HexNAc(1)Hex(1)NeuAc(2)	K.GIYQT[+947.323]SNFR.VHexNAc(1)Hex(1)NeuAc(2)	T[+947]	678.291	3	2032.86	2032.86	-1.6	311	151.9	controllerType=0 controllerNumber=1 scan=5344	24.2352
02698:3	1	K.GIYQT[+1312.455]SNFR.V	HexNAc(2)Hex(2)NeuAc(2)	K.GIYQT[+1312.455]SNFR.VHexNAc(2)Hex(2)NeuAc(2)	T[+1312]	800.002	3	2397.99	2397.99	-1	311	258.8	controllerType=0 controllerNumber=1 scan=5031	23.282
01350:3	1	R.VQPT[+1386.492]ESIVR.F	HexNAc(3)Hex(3)NeuAc(1)	R.VQPT[+1386.492]ESIVR.FHexNAc(3)Hex(3)NeuAc(1)	T[+1386]	805.692	3	2415.06	2415.07	-1	320	162.25	controllerType=0 controllerNumber=1 scan=3553	18.4901
01283:2	1	R.VQPTES[+1208.444]IVR.F	HexNAc(3)Hex(1)Fuc(1)NeuAc(1)	R.VQPTES[+1208.444]IVR.FHexNAc(3)Hex(1)Fuc(1)NeuAc(1)	S[+1208]	1119.01	2	2237.01	2237.02	-1.8	320	190.25	controllerType=0 controllerNumber=1 scan=3482	18.215
02148:2	1	R.VQPT[+947.323]ESIVR.F	HexNAc(1)Hex(1)NeuAc(2)	R.VQPT[+947.323]ESIVR.FHexNAc(1)Hex(1)NeuAc(2)	T[+947]	988.451	2	1975.89	1975.9	-0.9	320	207.32	controllerType=0 controllerNumber=1 scan=4452	21.5407
01246:3	1	R.VQPT[+1224.439]ESIVR.F	HexNAc(3)Hex(2)NeuAc(1)	R.VQPT[+1224.439]ESIVR.FHexNAc(3)Hex(2)NeuAc(1)	T[+1224]	751.675	3	2253.01	2253.01	-1.3	320	216.34	controllerType=0 controllerNumber=1 scan=3443	18.0878
01215:3	1	R.VQPT[+1167.418]ESIVR.F	HexNAc(2)Hex(2)Fuc(1)NeuAc(1)	R.VQPT[+1167.418]ESIVR.FHexNAc(2)Hex(2)Fuc(1)NeuAc(1)	T[+1167]	732.668	3	2195.99	2195.99	-1	320	234.66	controllerType=0 controllerNumber=1 scan=3409	17.9713
01274:3	1	R.VQPT[+1208.444]ESIVR.F	HexNAc(3)Hex(1)Fuc(1)NeuAc(1)	R.VQPT[+1208.444]ESIVR.FHexNAc(3)Hex(1)Fuc(1)NeuAc(1)	T[+1208]	746.343	3	2237.02	2237.02	-1.2	320	238.99	controllerType=0 controllerNumber=1 scan=3473	18.1922
02111:3	1	R.VQPT[+1312.455]ESIVR.F	HexNAc(2)Hex(2)NeuAc(2)	R.VQPT[+1312.455]ESIVR.FHexNAc(2)Hex(2)NeuAc(2)	T[+1312]	781.013	3	2341.03	2341.03	-1.5	320	281.92	controllerType=0 controllerNumber=1 scan=4414	21.4169
01446:2	1	R.VQPT[+656.228]ESIVR.F	HexNAc(1)Hex(1)NeuAc(1)	R.VQPT[+656.228]ESIVR.FHexNAc(1)Hex(1)NeuAc(1)	T[+656]	842.902	2	1684.8	1684.8	-2.6	320	302.13	controllerType=0 controllerNumber=1 scan=3655	18.8556
01263:2	1	R.VQPT[+1021.360]ESIVR.F	HexNAc(2)Hex(2)NeuAc(1)	R.VQPT[+1021.360]ESIVR.FHexNAc(2)Hex(2)NeuAc(1)	T[+1021]	1025.47	2	2049.93	2049.93	-1.6	320	334.52	controllerType=0 controllerNumber=1 scan=3461	18.1528
01288:3	1	R.VQPT[+1062.386]ESIVR.F	HexNAc(3)Hex(1)NeuAc(1)	R.VQPT[+1062.386]ESIVR.FHexNAc(3)Hex(1)NeuAc(1)	T[+1062]	697.657	3	2090.96	2090.96	-1.7	320	363.81	controllerType=0 controllerNumber=1 scan=3488	18.2395
02167:2	1	R.VQPTES[+1312.455]IVR.F	HexNAc(2)Hex(2)NeuAc(2)	R.VQPTES[+1312.455]IVR.FHexNAc(2)Hex(2)NeuAc(2)	S[+1312]	1171.02	2	2341.02	2341.03	-2.3	320	459.36	controllerType=0 controllerNumber=1 scan=4472	21.5882
01285:3	1	R.VQPTES[+1062.386]IVR.F	HexNAc(3)Hex(1)NeuAc(1)	R.VQPTES[+1062.386]IVR.FHexNAc(3)Hex(1)NeuAc(1)	S[+1062]	697.657	3	2090.96	2090.96	-1.7	320	485.57	controllerType=0 controllerNumber=1 scan=3485	18.2276
01443:2	1	R.VQPTES[+656.228]IVR.F	HexNAc(1)Hex(1)NeuAc(1)	R.VQPTES[+656.228]IVR.FHexNAc(1)Hex(1)NeuAc(1)	S[+656]	842.902	2	1684.8	1684.8	-2.6	320	524.8	controllerType=0 controllerNumber=1 scan=3652	18.8468
01259:2	1	R.VQPTES[+1021.360]IVR.F	HexNAc(2)Hex(2)NeuAc(1)	R.VQPTES[+1021.360]IVR.FHexNAc(2)Hex(2)NeuAc(1)	S[+1021]	1025.47	2	2049.93	2049.93	-1.6	320	581.69	controllerType=0 controllerNumber=1 scan=3457	18.1326
04100:4	1	K.TQSLLIVNNAT[+1825.661]NVVIK.V	HexNAc(5)Hex(5)	K.TQSLLIVNNAT[+1825.661]NVVIK.VHexNAc(5)Hex(5)	T[+1826]	888.92	4	3552.66	3552.67	-2.4	114	139.09	controllerType=0 controllerNumber=1 scan=6558	27.4656
04938:3	1	K.TQSLLIVNNAT[+2466.914]NVVIK.V	HexNAc(6)Hex(5)Fuc(3)	K.TQSLLIVNNAT[+2466.914]NVVIK.VHexNAc(6)Hex(5)Fuc(3)	T[+2467]	1398.3	3	4192.89	4193.92	-6.5	114	689.72	controllerType=0 controllerNumber=1 scan=7437	29.9922
04180:4	1	Q.[+42.011].SLLIVNNAT[+2158.803]NVVIK.V	HexNAc(6)Hex(4)Fuc(2)	Q.[+42.011].SLLIVNNAT[+2158.803]NVVIK.VHexNAc(6)Hex(4)Fuc(2)	.[42], T[+2159]	925.435	4	3698.72	3698.71	1.2	116	262.89	controllerType=0 controllerNumber=1 scan=6642	27.699
04323:3	1	Q.[+42.011].SLLIVNNAT[+1460.529]NVVIK.V	HexNAc(4)Hex(4)	Q.[+42.011].SLLIVNNAT[+1460.529]NVVIK.VHexNAc(4)Hex(4)	.[42], T[+1461]	1000.82	3	3000.45	3000.44	2	116	279.71	controllerType=0 controllerNumber=1 scan=6793	28.1653
05041:3	1	Q.[+42.011].SLLIVNNAT[+2043.740]NVVIK.V	HexNAc(4)Hex(4)Fuc(2)NeuAc(1)	Q.[+42.011].SLLIVNNAT[+2043.740]NVVIK.VHexNAc(4)Hex(4)Fuc(2)NeuAc(1)	.[42], T[+2044]	1195.22	3	3583.66	3583.65	2.4	116	335.89	controllerType=0 controllerNumber=1 scan=7544	30.2764
04930:3	1	Q.SLLIVNNAT[+2466.914]NVVIK.V	HexNAc(6)Hex(5)Fuc(3)	Q.SLLIVNNAT[+2466.914]NVVIK.VHexNAc(6)Hex(5)Fuc(3)	T[+2467]	1322.27	3	3964.78	3964.81	-7.9	116	381.86	controllerType=0 controllerNumber=1 scan=7429	29.9678
01477:2	1	K.GIYQT[+1167.418]SNFR.V	HexNAc(2)Hex(2)Fuc(1)NeuAc(1)	K.GIYQT[+1167.418]SNFR.VHexNAc(2)Hex(2)Fuc(1)NeuAc(1)	T[+1167]	1126.98	2	2252.95	2252.96	-1.6	311	225.65	controllerType=0 controllerNumber=1 scan=3760	19.2267
03051:2	1	K.GIYQTS[+947.323]NFR.V	HexNAc(1)Hex(1)NeuAc(2)	K.GIYQTS[+947.323]NFR.VHexNAc(1)Hex(1)NeuAc(2)	S[+947]	1016.93	2	2032.86	2032.86	-1.1	311	579.2	controllerType=0 controllerNumber=1 scan=5458	24.4751
01136:3	1	R.VQPT[+1532.550]ESIVR.F	HexNAc(3)Hex(3)Fuc(1)NeuAc(1)	R.VQPT[+1532.550]ESIVR.FHexNAc(3)Hex(3)Fuc(1)NeuAc(1)	T[+1533]	854.378	3	2561.12	2561.12	-1.5	320	229.36	controllerType=0 controllerNumber=1 scan=3380	17.9791
01096:3	1	R.VQPTES[+1167.418]IVR.F	HexNAc(2)Hex(2)Fuc(1)NeuAc(1)	R.VQPTES[+1167.418]IVR.FHexNAc(2)Hex(2)Fuc(1)NeuAc(1)	S[+1167]	732.667	3	2195.99	2195.99	-1.8	320	466.22	controllerType=0 controllerNumber=1 scan=3338	17.8521
02100:2	1	R.VQPTES[+947.323]IVR.F	HexNAc(1)Hex(1)NeuAc(2)	R.VQPTES[+947.323]IVR.FHexNAc(1)Hex(1)NeuAc(2)	S[+947]	988.45	2	1975.89	1975.9	-2.3	320	622.61	controllerType=0 controllerNumber=1 scan=4459	21.6664
04055:3	1	Q.SLLIVNNAT[+1825.661]NVVIK.V	HexNAc(5)Hex(5)	Q.SLLIVNNAT[+1825.661]NVVIK.VHexNAc(5)Hex(5)	T[+1826]	1108.52	3	3323.56	3323.56	-0.3	116	61.59	controllerType=0 controllerNumber=1 scan=6529	27.1593
05065:3	1	Q.[+42.011].SLLIVNNAT[+2466.914]NVVIK.V	HexNAc(6)Hex(5)Fuc(3)	Q.[+42.011].SLLIVNNAT[+2466.914]NVVIK.VHexNAc(6)Hex(5)Fuc(3)	.[42], T[+2467]	1336.28	3	4006.81	4006.82	-3.5	116	165.31	controllerType=0 controllerNumber=1 scan=7590	30.168
05159:3	1	Q.[+42.011].SLLIVNNAT[+1898.703]NVVIK.V	HexNAc(4)Hex(4)Fuc(3)	Q.[+42.011].SLLIVNNAT[+1898.703]NVVIK.VHexNAc(4)Hex(4)Fuc(3)	.[42], T[+1899]	1146.87	3	3438.6	3438.61	-3.8	116	168.02	controllerType=0 controllerNumber=1 scan=7690	30.4081
04051:3	1	Q.S[+1825.661]LLIVNNATNVVIK.V	HexNAc(5)Hex(5)	Q.S[+1825.661]LLIVNNATNVVIK.VHexNAc(5)Hex(5)	S[+1826]	1108.52	3	3323.56	3323.56	-0.3	116	206.54	controllerType=0 controllerNumber=1 scan=6525	27.1435
04269:3	1	Q.[+42.011].S[+1241.454]LLIVNNATNVVIK.V	HexNAc(3)Hex(3)Fuc(1)	Q.[+42.011].S[+1241.454]LLIVNNATNVVIK.VHexNAc(3)Hex(3)Fuc(1)	.[42], S[+1241]	927.795	3	2781.37	2781.36	2.2	116	254.19	controllerType=0 controllerNumber=1 scan=6753	27.7846
06727:4	1	S.SANNC[+57.021]TFEYVS[+2466.914]QPFLMDLEGK.Q	HexNAc(6)Hex(5)Fuc(3)	S.SANNC[+57.021]TFEYVS[+2466.914]QPFLMDLEGK.QHexNAc(6)Hex(5)Fuc(3)	C[+57], S[+2467]	1230	4	4917	4917.01	-3.4	162	157.87	controllerType=0 controllerNumber=1 scan=9337	34.6785
02524:2	1	K.S[+947.323]FTVEK.G	HexNAc(1)Hex(1)NeuAc(2)	K.S[+947.323]FTVEK.GHexNAc(1)Hex(1)NeuAc(2)	S[+947]	829.35	2	1657.69	1657.69	-2	305	365.96	controllerType=0 controllerNumber=1 scan=4926	22.8852
01661:3	1	K.GIYQT[+1062.386]SNFR.V	HexNAc(3)Hex(1)NeuAc(1)	K.GIYQT[+1062.386]SNFR.VHexNAc(3)Hex(1)NeuAc(1)	T[+1062]	716.644	3	2147.92	2147.92	-2.3	311	179.34	controllerType=0 controllerNumber=1 scan=4008	20.1049
02772:3	1	K.GIYQT[+1313.476]SNFR.V	HexNAc(2)Hex(2)Fuc(2)NeuAc(1)	K.GIYQT[+1313.476]SNFR.VHexNAc(2)Hex(2)Fuc(2)NeuAc(1)	T[+1313]	800.335	3	2398.99	2399.01	-9.8	311	374.01	controllerType=0 controllerNumber=1 scan=5186	23.6128
01400:2	1	K.GIYQTS[+1167.418]NFR.V	HexNAc(2)Hex(2)Fuc(1)NeuAc(1)	K.GIYQTS[+1167.418]NFR.VHexNAc(2)Hex(2)Fuc(1)NeuAc(1)	S[+1167]	1126.98	2	2252.95	2252.96	-0.4	311	566.21	controllerType=0 controllerNumber=1 scan=3716	19.1955
01070:3	1	R.VQPT[+1533.570]ESIVR.F	HexNAc(3)Hex(3)Fuc(3)	R.VQPT[+1533.570]ESIVR.FHexNAc(3)Hex(3)Fuc(3)	T[+1534]	854.711	3	2562.12	2562.14	-9.5	320	218.17	controllerType=0 controllerNumber=1 scan=3354	18.1461
07511:2	1	K.LNDLC[+57.021]FT[+1370.497]NVYADSFVIR.G	HexNAc(3)Hex(2)Fuc(1)NeuAc(1)	K.LNDLC[+57.021]FT[+1370.497]NVYADSFVIR.GHexNAc(3)Hex(2)Fuc(1)NeuAc(1)	C[+57], T[+1370]	1709.24	2	3417.48	3417.49	-3.5	387	49.6	controllerType=0 controllerNumber=1 scan=10163	37.1721
00692:4	1	S.T[+2189.798]PC[+57.021]NGVQGFNC[+57.021]YFPLQ.S	HexNAc(4)Hex(4)Fuc(3)NeuAc(1)	S.T[+2189.798]PC[+57.021]NGVQGFNC[+57.021]YFPLQ.SHexNAc(4)Hex(4)Fuc(3)NeuAc(1)	C[+57]*2, T[+2190]	1023.66	4	4091.63	4091.63	0.1	478	2.58	controllerType=0 controllerNumber=1 scan=2928	16.719

## Sheet: Epsilon
O-glycopeptides identified in Epsilon S1 Protein
Query #:z	Protein Rank	Peptide < ProteinMetrics Confidential >	Glycans NHFAGNa	Glycopeptide	Modification Type(s)	Observed m/z	z	Observed (M+H)	Calc. mass (M+H)	Mass error (ppm)	Starting position	Score	Scan #	Scan Time
01829:3	1	S.[+42.011].S[+1825.661]QC[+57.021]VNLTTR.T	HexNAc(5)Hex(5)	S.[+42.011].S[+1825.661]QC[+57.021]VNLTTR.THexNAc(5)Hex(5)	.[42], C[+57], S[+1826]	982.734	3	2946.19	2946.2	-4.8	13	28.73	controllerType=0 controllerNumber=1 scan=4150	20.8424
01820:3	1	S.[+42.011].S[+1501.555]QC[+57.021]VNLTTR.T	HexNAc(5)Hex(3)	S.[+42.011].S[+1501.555]QC[+57.021]VNLTTR.THexNAc(5)Hex(3)	.[42], C[+57], S[+1502]	874.697	3	2622.08	2622.1	-7.2	13	36.15	controllerType=0 controllerNumber=1 scan=4141	20.821
06147:2	1	R.[+42.011].FDNPVLPFNDGVYFAS[+203.079]TEK.S	HexNAc(1)	R.[+42.011].FDNPVLPFNDGVYFAS[+203.079]TEK.SHexNAc(1)	.[42], S[+203]	1203.07	2	2405.13	2405.12	6.4	79	138.56	controllerType=0 controllerNumber=1 scan=8673	32.1996
00443:4	1	S.[+42.011].TEKS[+2466.914]NIIR.G	HexNAc(6)Hex(5)Fuc(3)	S.[+42.011].TEKS[+2466.914]NIIR.GHexNAc(6)Hex(5)Fuc(3)	.[42], S[+2467]	868.122	4	3469.47	3469.47	-1.9	95	35.1	controllerType=0 controllerNumber=1 scan=2640	15.6143
11075:2	1	K.[+42.011].TQSLLIVNNAT[+1208.444]NVVIK.V	HexNAc(3)Hex(1)Fuc(1)NeuAc(1)	K.[+42.011].TQSLLIVNNAT[+1208.444]NVVIK.VHexNAc(3)Hex(1)Fuc(1)NeuAc(1)	.[42], T[+1208]	1489.24	2	2977.46	2977.46	0.7	114	16.27	controllerType=0 controllerNumber=1 scan=13841	44.7412
04460:3	1	K.TQSLLIVNNAT[+1444.534]NVVIK.V	HexNAc(4)Hex(3)Fuc(1)	K.TQSLLIVNNAT[+1444.534]NVVIK.VHexNAc(4)Hex(3)Fuc(1)	T[+1445]	1057.85	3	3171.52	3171.54	-5.7	114	21.19	controllerType=0 controllerNumber=1 scan=6905	28.3333
04199:3	1	K.TQSLLIVNNAT[+1095.397]NVVIK.V	HexNAc(3)Hex(3)	K.TQSLLIVNNAT[+1095.397]NVVIK.VHexNAc(3)Hex(3)	T[+1095]	941.47	3	2822.4	2822.4	-2.5	114	76.92	controllerType=0 controllerNumber=1 scan=6635	27.7552
04515:3	1	K.TQSLLIVNNAT[+1460.529]NVVIK.V	HexNAc(4)Hex(4)	K.TQSLLIVNNAT[+1460.529]NVVIK.VHexNAc(4)Hex(4)	T[+1461]	1063.18	3	3187.52	3187.53	-5.7	114	100.42	controllerType=0 controllerNumber=1 scan=6962	28.4583
05515:3	1	K.[+42.011].TQSLLIVNNAT[+2263.835]NVVIK.V	HexNAc(5)Hex(5)Fuc(3)	K.[+42.011].TQSLLIVNNAT[+2263.835]NVVIK.VHexNAc(5)Hex(5)Fuc(3)	.[42], T[+2264]	1344.95	3	4032.83	4032.85	-4.6	114	121.7	controllerType=0 controllerNumber=1 scan=8015	30.8557
04418:3	1	K.TQSLLIVNNAT[+1501.555]NVVIK.V	HexNAc(5)Hex(3)	K.TQSLLIVNNAT[+1501.555]NVVIK.VHexNAc(5)Hex(3)	T[+1502]	1076.86	3	3228.56	3228.56	-1.9	114	156.02	controllerType=0 controllerNumber=1 scan=6862	28.242
04432:3	1	Q.[+42.011].S[+1850.693]LLIVNNATNVVIK.V	HexNAc(6)Hex(3)Fuc(1)	Q.[+42.011].S[+1850.693]LLIVNNATNVVIK.VHexNAc(6)Hex(3)Fuc(1)	.[42], S[+1851]	1130.87	3	3390.61	3390.6	0.6	116	89.84	controllerType=0 controllerNumber=1 scan=6876	28.273
06136:3	1	A.[+42.011].T[+1238.418]NVVIKVC[+57.021]EFQFC[+57.021]NDPFLGVYYHK.N	HexNAc(1)Hex(1)NeuAc(3)	A.[+42.011].T[+1238.418]NVVIKVC[+57.021]EFQFC[+57.021]NDPFLGVYYHK.NHexNAc(1)Hex(1)NeuAc(3)	.[42], C[+57]*2, T[+1238]	1420.29	3	4258.86	4257.87	-3.4	124	50.25	controllerType=0 controllerNumber=1 scan=8662	32.1819
06374:3	1	A.[+42.011].T[+1533.570]NVVIKVC[+57.021]EFQFC[+57.021]NDPFLGVYYHK.N	HexNAc(3)Hex(3)Fuc(3)	A.[+42.011].T[+1533.570]NVVIKVC[+57.021]EFQFC[+57.021]NDPFLGVYYHK.NHexNAc(3)Hex(3)Fuc(3)	.[42], C[+57]*2, T[+1534]	1518.69	3	4554.05	4553.02	5.9	124	132.18	controllerType=0 controllerNumber=1 scan=8908	32.6505
05372:3	1	S.SANNC[+57.021]TFEYVS[+2158.803]QPFLM[+15.995]DLEGK.Q	HexNAc(6)Hex(4)Fuc(2)	S.SANNC[+57.021]TFEYVS[+2158.803]QPFLM[+15.995]DLEGK.QHexNAc(6)Hex(4)Fuc(2)	C[+57], M[+16], S[+2159]	1542.31	3	4624.9	4624.9	1.2	162	96.68	controllerType=0 controllerNumber=1 scan=7867	30.5461
10375:3	1	R.DLPQGFSALEPLVDLPIGINIT[+1850.693]R.F	HexNAc(6)Hex(3)Fuc(1)	R.DLPQGFSALEPLVDLPIGINIT[+1850.693]R.FHexNAc(6)Hex(3)Fuc(1)	T[+1851]	1443.68	3	4329.04	4329.05	-3	215	0.36	controllerType=0 controllerNumber=1 scan=13107	42.7818
10363:3	1	R.DLPQGFSALEPLVDLPIGINIT[+1444.534]R.F	HexNAc(4)Hex(3)Fuc(1)	R.DLPQGFSALEPLVDLPIGINIT[+1444.534]R.FHexNAc(4)Hex(3)Fuc(1)	T[+1445]	1308.3	3	3922.88	3922.89	-2.5	215	106.86	controllerType=0 controllerNumber=1 scan=13095	42.7522
11439:4	1	R.[+42.011].DLPQGFSALEPLVDLPIGINIT[+2263.835]R.F	HexNAc(5)Hex(5)Fuc(3)	R.[+42.011].DLPQGFSALEPLVDLPIGINIT[+2263.835]R.FHexNAc(5)Hex(5)Fuc(3)	.[42], T[+2264]	1196.56	4	4783.2	4784.21	-0.6	215	140.53	controllerType=0 controllerNumber=1 scan=14223	45.8472
11591:4	1	R.DLPQGFSALEPLVDLPIGINIT[+1898.703]R.F	HexNAc(4)Hex(4)Fuc(3)	R.DLPQGFSALEPLVDLPIGINIT[+1898.703]R.FHexNAc(4)Hex(4)Fuc(3)	T[+1899]	1094.77	4	4376.05	4377.06	-2.7	215	204.72	controllerType=0 controllerNumber=1 scan=14382	46.3401
07688:3	1	F.SALEPLVDLPIGINIT[+1850.693]R.F	HexNAc(6)Hex(3)Fuc(1)	F.SALEPLVDLPIGINIT[+1850.693]R.FHexNAc(6)Hex(3)Fuc(1)	T[+1851]	1224.58	3	3671.73	3671.74	-2.9	221	18.58	controllerType=0 controllerNumber=1 scan=10276	35.7577
08878:3	1	F.SALEPLVDLPIGINIT[+2466.914]R.F	HexNAc(6)Hex(5)Fuc(3)	F.SALEPLVDLPIGINIT[+2466.914]R.FHexNAc(6)Hex(5)Fuc(3)	T[+2467]	1429.65	3	4286.93	4287.96	-6.1	221	105.15	controllerType=0 controllerNumber=1 scan=11524	38.7546
02581:2	1	K.GIYQT[+1312.455]SNFR.V	HexNAc(2)Hex(2)NeuAc(2)	K.GIYQT[+1312.455]SNFR.VHexNAc(2)Hex(2)NeuAc(2)	T[+1312]	1199.5	2	2397.99	2397.99	-2.4	311	122.36	controllerType=0 controllerNumber=1 scan=4942	23.295
02579:2	1	K.GIYQTS[+1312.455]NFR.V	HexNAc(2)Hex(2)NeuAc(2)	K.GIYQTS[+1312.455]NFR.VHexNAc(2)Hex(2)NeuAc(2)	S[+1312]	1199.5	2	2397.99	2397.99	-2.4	311	132.46	controllerType=0 controllerNumber=1 scan=4940	23.2869
01517:3	1	K.GIYQT[+1021.360]SNFR.V	HexNAc(2)Hex(2)NeuAc(1)	K.GIYQT[+1021.360]SNFR.VHexNAc(2)Hex(2)NeuAc(1)	T[+1021]	702.968	3	2106.89	2106.9	-3.1	311	151.31	controllerType=0 controllerNumber=1 scan=3821	19.7881
01572:3	1	K.[+42.011].GIYQT[+1021.360]SNFR.V	HexNAc(2)Hex(2)NeuAc(1)	K.[+42.011].GIYQT[+1021.360]SNFR.VHexNAc(2)Hex(2)NeuAc(1)	.[42], T[+1021]	716.979	3	2148.92	2148.91	6.4	311	176.94	controllerType=0 controllerNumber=1 scan=3879	19.9669
01594:3	1	K.GIYQT[+1062.386]SNFR.V	HexNAc(3)Hex(1)NeuAc(1)	K.GIYQT[+1062.386]SNFR.VHexNAc(3)Hex(1)NeuAc(1)	T[+1062]	716.644	3	2147.92	2147.92	-3	311	211.43	controllerType=0 controllerNumber=1 scan=3902	20.0417
02967:2	1	K.GIYQT[+947.323]SNFR.V	HexNAc(1)Hex(1)NeuAc(2)	K.GIYQT[+947.323]SNFR.VHexNAc(1)Hex(1)NeuAc(2)	T[+947]	1016.93	2	2032.86	2032.86	-2.3	311	217.53	controllerType=0 controllerNumber=1 scan=5345	24.3875
01070:3	1	R.VQPT[+1208.444]ESIVR.F	HexNAc(3)Hex(1)Fuc(1)NeuAc(1)	R.VQPT[+1208.444]ESIVR.FHexNAc(3)Hex(1)Fuc(1)NeuAc(1)	T[+1208]	746.343	3	2237.01	2237.02	-2	320	165.86	controllerType=0 controllerNumber=1 scan=3305	18.0953
01074:3	1	R.VQPT[+1224.439]ESIVR.F	HexNAc(3)Hex(2)NeuAc(1)	R.VQPT[+1224.439]ESIVR.FHexNAc(3)Hex(2)NeuAc(1)	T[+1224]	751.674	3	2253.01	2253.01	-1.9	320	184.8	controllerType=0 controllerNumber=1 scan=3309	18.1073
01036:2	1	R.VQPTES[+1208.444]IVR.F	HexNAc(3)Hex(1)Fuc(1)NeuAc(1)	R.VQPTES[+1208.444]IVR.FHexNAc(3)Hex(1)Fuc(1)NeuAc(1)	S[+1208]	1119.01	2	2237.01	2237.02	-2.4	320	208.08	controllerType=0 controllerNumber=1 scan=3268	17.9969
02178:4	1	R.[+42.011].VQPT[+1386.492]ESIVR.F	HexNAc(3)Hex(3)NeuAc(1)	R.[+42.011].VQPT[+1386.492]ESIVR.FHexNAc(3)Hex(3)NeuAc(1)	.[42], T[+1386]	615.026	4	2457.08	2457.08	3	320	208.58	controllerType=0 controllerNumber=1 scan=4519	21.955
01132:3	1	R.VQPT[+1062.386]ESIVR.F	HexNAc(3)Hex(1)NeuAc(1)	R.VQPT[+1062.386]ESIVR.FHexNAc(3)Hex(1)NeuAc(1)	T[+1062]	697.657	3	2090.96	2090.96	-2.2	320	226.12	controllerType=0 controllerNumber=1 scan=3370	18.3075
02016:2	1	R.VQPT[+656.228]ESIVR.F	HexNAc(1)Hex(1)NeuAc(1)	R.VQPT[+656.228]ESIVR.FHexNAc(1)Hex(1)NeuAc(1)	T[+656]	842.901	2	1684.79	1684.8	-4	320	253.79	controllerType=0 controllerNumber=1 scan=4346	21.4326
02005:3	1	R.VQPT[+1312.455]ESIVR.F	HexNAc(2)Hex(2)NeuAc(2)	R.VQPT[+1312.455]ESIVR.FHexNAc(2)Hex(2)NeuAc(2)	T[+1312]	781.012	3	2341.02	2341.03	-2.6	320	258.24	controllerType=0 controllerNumber=1 scan=4335	21.4067
02423:3	1	R.VQPT[+947.323]ESIVR.F	HexNAc(1)Hex(1)NeuAc(2)	R.VQPT[+947.323]ESIVR.FHexNAc(1)Hex(1)NeuAc(2)	T[+947]	659.302	3	1975.89	1975.9	-2.5	320	302.26	controllerType=0 controllerNumber=1 scan=4776	22.8084
01116:3	1	R.VQPT[+859.307]ESIVR.F	HexNAc(2)Hex(1)NeuAc(1)	R.VQPT[+859.307]ESIVR.FHexNAc(2)Hex(1)NeuAc(1)	T[+859]	629.963	3	1887.88	1887.88	-2.4	320	320.42	controllerType=0 controllerNumber=1 scan=3353	18.2454
01080:2	1	R.VQPT[+1021.360]ESIVR.F	HexNAc(2)Hex(2)NeuAc(1)	R.VQPT[+1021.360]ESIVR.FHexNAc(2)Hex(2)NeuAc(1)	T[+1021]	1025.47	2	2049.93	2049.93	-2.2	320	339.99	controllerType=0 controllerNumber=1 scan=3315	18.1256
01010:3	1	R.VQPT[+1167.418]ESIVR.F	HexNAc(2)Hex(2)Fuc(1)NeuAc(1)	R.VQPT[+1167.418]ESIVR.FHexNAc(2)Hex(2)Fuc(1)NeuAc(1)	T[+1167]	732.667	3	2195.98	2195.99	-2.9	320	373.56	controllerType=0 controllerNumber=1 scan=3240	17.9043
02000:3	1	R.VQPTES[+1312.455]IVR.F	HexNAc(2)Hex(2)NeuAc(2)	R.VQPTES[+1312.455]IVR.FHexNAc(2)Hex(2)NeuAc(2)	S[+1312]	781.012	3	2341.02	2341.03	-2.6	320	413.68	controllerType=0 controllerNumber=1 scan=4330	21.3936
01079:2	1	R.VQPTES[+1021.360]IVR.F	HexNAc(2)Hex(2)NeuAc(1)	R.VQPTES[+1021.360]IVR.FHexNAc(2)Hex(2)NeuAc(1)	S[+1021]	1025.47	2	2049.93	2049.93	-2.2	320	526.88	controllerType=0 controllerNumber=1 scan=3314	18.1244
02012:2	1	R.VQPTES[+656.228]IVR.F	HexNAc(1)Hex(1)NeuAc(1)	R.VQPTES[+656.228]IVR.FHexNAc(1)Hex(1)NeuAc(1)	S[+656]	842.901	2	1684.79	1684.8	-4	320	531.61	controllerType=0 controllerNumber=1 scan=4342	21.4193
00994:2	1	R.VQPTES[+1167.418]IVR.F	HexNAc(2)Hex(2)Fuc(1)NeuAc(1)	R.VQPTES[+1167.418]IVR.FHexNAc(2)Hex(2)Fuc(1)NeuAc(1)	S[+1167]	1098.5	2	2195.99	2195.99	-1.8	320	602.8	controllerType=0 controllerNumber=1 scan=3223	17.8549
14374:2	1	R.FAS[+1515.535]VYAWNRK.R	HexNAc(3)Hex(2)NeuAc(2)	R.FAS[+1515.535]VYAWNRK.RHexNAc(3)Hex(2)NeuAc(2)	S[+1516]	1379.09	2	2757.17	2757.18	-3.9	347	6.77	controllerType=0 controllerNumber=1 scan=17334	57.0852
05283:2	1	R.[+42.011].FAS[+2043.740]VYAWNRK.R	HexNAc(4)Hex(4)Fuc(2)NeuAc(1)	R.[+42.011].FAS[+2043.740]VYAWNRK.RHexNAc(4)Hex(4)Fuc(2)NeuAc(1)	.[42], S[+2044]	1664.19	2	3327.38	3327.39	-3.8	347	50.87	controllerType=0 controllerNumber=1 scan=7774	30.3315
01541:3	1	R.[+42.011].KS[+1532.550]NLK.P	HexNAc(3)Hex(3)Fuc(1)NeuAc(1)	R.[+42.011].KS[+1532.550]NLK.PHexNAc(3)Hex(3)Fuc(1)NeuAc(1)	.[42], S[+1533]	721.978	3	2163.92	2163.93	-3.6	458	39.77	controllerType=0 controllerNumber=1 scan=3846	19.8686
00558:2	1	S.[+42.011].TEIYQAGS[+1005.365].T	HexNAc(2)Hex(1)Fuc(1)NeuAc(1)	S.[+42.011].TEIYQAGS[+1005.365].THexNAc(2)Hex(1)Fuc(1)NeuAc(1)	.[42], S[+1005]	958.393	2	1915.78	1915.78	-1.1	470	115.86	controllerType=0 controllerNumber=1 scan=2761	16.0184
00383:4	1	S.[+42.011].T[+1313.476]PC[+57.021]NGVEGFNC[+57.021]YFPLQSYGFQP.T	HexNAc(2)Hex(2)Fuc(2)NeuAc(1)	S.[+42.011].T[+1313.476]PC[+57.021]NGVEGFNC[+57.021]YFPLQSYGFQP.THexNAc(2)Hex(2)Fuc(2)NeuAc(1)	.[42], C[+57]*2, T[+1313]	985.152	4	3937.58	3937.6	-3.3	478	36.59	controllerType=0 controllerNumber=1 scan=2576	15.3104
16048:3	1	S.[+42.011].TPC[+57.021]NGVEGFNC[+57.021]YFPLQS[+656.228]YGFQPTNGVGYQPYR.V	HexNAc(1)Hex(1)NeuAc(1)	S.[+42.011].TPC[+57.021]NGVEGFNC[+57.021]YFPLQS[+656.228]YGFQPTNGVGYQPYR.VHexNAc(1)Hex(1)NeuAc(1)	.[42], C[+57]*2, S[+656]	1472.62	3	4415.85	4415.89	-9.5	478	4.67	controllerType=0 controllerNumber=1 scan=19100	62.6695
02882:3	1	S.[+42.011].TPC[+57.021]NGVEGFNC[+57.021]YFPLQS[+771.291]YGFQPTNGVGYQPYR.V	HexNAc(3)Hex(1)	S.[+42.011].TPC[+57.021]NGVEGFNC[+57.021]YFPLQS[+771.291]YGFQPTNGVGYQPYR.VHexNAc(3)Hex(1)	.[42], C[+57]*2, S[+771]	1510.65	3	4529.93	4530.95	-4.1	478	9.59	controllerType=0 controllerNumber=1 scan=5257	24.2112
02815:3	1	S.[+42.011].TPC[+57.021]NGVEGFNC[+57.021]YFPLQS[+609.238]YGFQPTNGVGYQPYR.V	HexNAc(3)	S.[+42.011].TPC[+57.021]NGVEGFNC[+57.021]YFPLQS[+609.238]YGFQPTNGVGYQPYR.VHexNAc(3)	.[42], C[+57]*2, S[+609]	1456.63	3	4367.88	4368.9	-4.6	478	11.77	controllerType=0 controllerNumber=1 scan=5187	24.0362
07178:3	1	S.[+42.011].TPC[+57.021]NGVEGFNC[+57.021]YFPLQS[+1225.460]YGFQPTNGVGYQPYR.V	HexNAc(3)Hex(2)Fuc(2)	S.[+42.011].TPC[+57.021]NGVEGFNC[+57.021]YFPLQS[+1225.460]YGFQPTNGVGYQPYR.VHexNAc(3)Hex(2)Fuc(2)	.[42], C[+57]*2, S[+1225]	1662.7	3	4986.09	4985.12	-7.4	478	13.26	controllerType=0 controllerNumber=1 scan=9745	34.453
02734:3	1	S.[+42.011].T[+1062.386]PC[+57.021]NGVEGFNC[+57.021]YFPLQSYGFQPTNGVGYQPYR.V	HexNAc(3)Hex(1)NeuAc(1)	S.[+42.011].T[+1062.386]PC[+57.021]NGVEGFNC[+57.021]YFPLQSYGFQPTNGVGYQPYR.VHexNAc(3)Hex(1)NeuAc(1)	.[42], C[+57]*2, T[+1062]	1607.68	3	4821.02	4822.05	-5.9	478	61.86	controllerType=0 controllerNumber=1 scan=5102	23.7918
02761:3	1	S.[+42.011].TPC[+57.021]NGVEGFNC[+57.021]YFPLQS[+365.132]YGFQPTNGVGYQPYR.V	HexNAc(1)Hex(1)	S.[+42.011].TPC[+57.021]NGVEGFNC[+57.021]YFPLQS[+365.132]YGFQPTNGVGYQPYR.VHexNAc(1)Hex(1)	.[42], C[+57]*2, S[+365]	1375.94	3	4125.79	4124.8	-1.3	478	108.56	controllerType=0 controllerNumber=1 scan=5131	23.8816
02727:3	1	S.[+42.011].TPC[+57.021]NGVEGFNC[+57.021]YFPLQS[+1062.386]YGFQPTNGVGYQPYR.V	HexNAc(3)Hex(1)NeuAc(1)	S.[+42.011].TPC[+57.021]NGVEGFNC[+57.021]YFPLQS[+1062.386]YGFQPTNGVGYQPYR.VHexNAc(3)Hex(1)NeuAc(1)	.[42], C[+57]*2, S[+1062]	1607.68	3	4821.02	4822.05	-5.9	478	298.11	controllerType=0 controllerNumber=1 scan=5095	23.7663
06479:3	1	R.VVVLSFELLHAPAT[+1021.360]VC[+57.021]GPK.K	HexNAc(2)Hex(2)NeuAc(1)	R.VVVLSFELLHAPAT[+1021.360]VC[+57.021]GPK.KHexNAc(2)Hex(2)NeuAc(1)	C[+57], T[+1021]	1020.16	3	3058.46	3058.48	-5.3	510	550.17	controllerType=0 controllerNumber=1 scan=9017	32.883
03662:2	1	S.[+42.011].TGS[+1898.703]NVFQTR.A	HexNAc(4)Hex(4)Fuc(3)	S.[+42.011].TGS[+1898.703]NVFQTR.AHexNAc(4)Hex(4)Fuc(3)	.[42], S[+1899]	1475.6	2	2950.2	2950.22	-6.6	638	59.61	controllerType=0 controllerNumber=1 scan=6074	26.2845
00926:3	1	S.[+42.011].TGSNVFQT[+1850.693]R.A	HexNAc(6)Hex(3)Fuc(1)	S.[+42.011].TGSNVFQT[+1850.693]R.AHexNAc(6)Hex(3)Fuc(1)	.[42], T[+1851]	968.072	3	2902.2	2902.21	-2.7	638	90.86	controllerType=0 controllerNumber=1 scan=3151	17.6228
05935:3	1	R.FDNPVLPFNDGVYFAS[+1969.703]TEK.S	HexNAc(3)Hex(3)Fuc(2)NeuAc(2)	R.FDNPVLPFNDGVYFAS[+1969.703]TEK.SHexNAc(3)Hex(3)Fuc(2)NeuAc(2)	S[+1970]	1377.58	3	4130.72	4129.73	-3.5	79	180.52	controllerType=0 controllerNumber=1 scan=8436	32.2595
05388:4	1	K.TQSLLIVNNAT[+2263.835]NVVIK.V	HexNAc(5)Hex(5)Fuc(3)	K.TQSLLIVNNAT[+2263.835]NVVIK.VHexNAc(5)Hex(5)Fuc(3)	T[+2264]	998.457	4	3990.81	3990.84	-8.9	114	175.04	controllerType=0 controllerNumber=1 scan=7867	30.9104
04336:3	1	K.TQSLLIVNNAT[+1241.454]NVVIK.V	HexNAc(3)Hex(3)Fuc(1)	K.TQSLLIVNNAT[+1241.454]NVVIK.VHexNAc(3)Hex(3)Fuc(1)	T[+1241]	990.156	3	2968.45	2968.46	-2.1	114	549.95	controllerType=0 controllerNumber=1 scan=6765	27.8772
10343:3	1	R.DLPQGFSALEPLVDLPIGINIT[+1501.555]R.F	HexNAc(5)Hex(3)	R.DLPQGFSALEPLVDLPIGINIT[+1501.555]R.FHexNAc(5)Hex(3)	T[+1502]	1327.31	3	3979.91	3979.92	-1	215	294.85	controllerType=0 controllerNumber=1 scan=13041	43.6263
02400:2	1	K.S[+1312.455]FTVEK.G	HexNAc(2)Hex(2)NeuAc(2)	K.S[+1312.455]FTVEK.GHexNAc(2)Hex(2)NeuAc(2)	S[+1312]	1011.91	2	2022.82	2022.83	-3	305	531.8	controllerType=0 controllerNumber=1 scan=4733	22.1086
03017:2	1	K.GIYQTS[+947.323]NFR.V	HexNAc(1)Hex(1)NeuAc(2)	K.GIYQTS[+947.323]NFR.VHexNAc(1)Hex(1)NeuAc(2)	S[+947]	1016.93	2	2032.85	2032.86	-2.9	311	632.95	controllerType=0 controllerNumber=1 scan=5382	24.2087
14981:2	1	K.[+42.011].LNDLC[+57.021]FT[+802.286]NVYADSFVIR.G	HexNAc(1)Hex(1)Fuc(1)NeuAc(1)	K.[+42.011].LNDLC[+57.021]FT[+802.286]NVYADSFVIR.GHexNAc(1)Hex(1)Fuc(1)NeuAc(1)	.[42], C[+57], T[+802]	1446.15	2	2891.29	2891.29	-1	387	106.46	controllerType=0 controllerNumber=1 scan=17924	58.2758
10280:3	1	K.LNDLC[+57.021]FT[+1038.375]NVYADSFVIR.G	HexNAc(2)Hex(3)Fuc(1)	K.LNDLC[+57.021]FT[+1038.375]NVYADSFVIR.GHexNAc(2)Hex(3)Fuc(1)	C[+57], T[+1038]	1029.12	3	3085.35	3085.37	-7	387	270.09	controllerType=0 controllerNumber=1 scan=12976	43.4756
02895:3	1	S.[+42.011].TPC[+57.021]NGVEGFNC[+57.021]YFPLQS[+859.307]YGFQPTNGVGYQPYR.V	HexNAc(2)Hex(1)NeuAc(1)	S.[+42.011].TPC[+57.021]NGVEGFNC[+57.021]YFPLQS[+859.307]YGFQPTNGVGYQPYR.VHexNAc(2)Hex(1)NeuAc(1)	.[42], C[+57]*2, S[+859]	1539.98	3	4617.93	4618.97	-7.8	478	280.16	controllerType=0 controllerNumber=1 scan=5254	23.8256
02185:2	1	K.SFT[+1312.455]VEK.G	HexNAc(2)Hex(2)NeuAc(2)	K.SFT[+1312.455]VEK.GHexNAc(2)Hex(2)NeuAc(2)	T[+1312]	1011.91	2	2022.82	2022.83	-2.5	305	524.46	controllerType=0 controllerNumber=1 scan=4549	22.1071
00987:3	1	R.VQPT[+860.327]ESIVR.F	HexNAc(2)Hex(1)Fuc(2)	R.VQPT[+860.327]ESIVR.FHexNAc(2)Hex(1)Fuc(2)	T[+860]	630.309	3	1888.91	1888.9	6.1	320	160.93	controllerType=0 controllerNumber=1 scan=3241	18.1062
01040:3	1	R.VQPTES[+859.307]IVR.F	HexNAc(2)Hex(1)NeuAc(1)	R.VQPTES[+859.307]IVR.FHexNAc(2)Hex(1)NeuAc(1)	S[+859]	629.963	3	1887.88	1887.88	-2.5	320	385.95	controllerType=0 controllerNumber=1 scan=3297	18.2883
02131:2	1	R.VQPT[+365.132]ESIVR.F	HexNAc(1)Hex(1)	R.VQPT[+365.132]ESIVR.FHexNAc(1)Hex(1)	T[+365]	697.355	2	1393.7	1393.71	-2.6	320	396.96	controllerType=0 controllerNumber=1 scan=4492	21.9583
02128:2	1	R.VQPTES[+365.132]IVR.F	HexNAc(1)Hex(1)	R.VQPTES[+365.132]IVR.FHexNAc(1)Hex(1)	S[+365]	697.355	2	1393.7	1393.71	-2.6	320	495.81	controllerType=0 controllerNumber=1 scan=4489	21.9531
02345:4	1	S.[+42.011].TPC[+57.021]NGVEGFNC[+57.021]YFPLQS[+1370.497]YGFQPTNGVGYQPYR.V	HexNAc(3)Hex(2)Fuc(1)NeuAc(1)	S.[+42.011].TPC[+57.021]NGVEGFNC[+57.021]YFPLQS[+1370.497]YGFQPTNGVGYQPYR.VHexNAc(3)Hex(2)Fuc(1)NeuAc(1)	.[42], C[+57]*2, S[+1370]	1283.03	4	5129.11	5130.16	-8.8	478	5.42	controllerType=0 controllerNumber=1 scan=4718	22.709
02266:4	1	S.[+42.011].TPC[+57.021]NGVEGFNC[+57.021]YFPLQSYGFQPT[+1370.497]NGVGYQPYR.V	HexNAc(3)Hex(2)Fuc(1)NeuAc(1)	S.[+42.011].TPC[+57.021]NGVEGFNC[+57.021]YFPLQSYGFQPT[+1370.497]NGVGYQPYR.VHexNAc(3)Hex(2)Fuc(1)NeuAc(1)	.[42], C[+57]*2, T[+1370]	1283.04	4	5129.14	5130.16	-4.1	478	72.07	controllerType=0 controllerNumber=1 scan=4635	22.4183
03517:3	1	R.VVVLS[+1183.413]FELLHAPATVC[+57.021]GPK.K	HexNAc(2)Hex(3)NeuAc(1)	R.VVVLS[+1183.413]FELLHAPATVC[+57.021]GPK.KHexNAc(2)Hex(3)NeuAc(1)	C[+57], S[+1183]	1074.18	3	3220.53	3220.53	-1.7	510	6.15	controllerType=0 controllerNumber=1 scan=5952	26.1066
03563:3	1	R.VVVLS[+1021.360]FELLHAPATVC[+57.021]GPK.K	HexNAc(2)Hex(2)NeuAc(1)	R.VVVLS[+1021.360]FELLHAPATVC[+57.021]GPK.KHexNAc(2)Hex(2)NeuAc(1)	C[+57], S[+1021]	1020.16	3	3058.48	3058.48	-1.5	510	28.23	controllerType=0 controllerNumber=1 scan=6001	26.2623

## Sheet: Iota
O-glycopeptides identified in Iota S1 Protein
Query #:z	Protein Rank	Peptide < ProteinMetrics Confidential >	Glycans NHFAGNa	Glycopeptides	Modification Type(s)	Observed m/z	z	Observed (M+H)	Calc. mass (M+H)	Mass error (ppm)	Starting position	Score	Scan #	Scan Time
04315:3	1	K.TQSLLIVNNAT[+1095.397]NVVIK.V	HexNAc(3)Hex(3)	K.TQSLLIVNNAT[+1095.397]NVVIK.VHexNAc(3)Hex(3)	T[+1095]	941.47	3	2822.4	2822.4	-2.3	114	133.7	controllerType=0 controllerNumber=1 scan=6758	27.826
04432:3	1	K.[+42.011].TQSLLIVNNAT[+1516.555]NVVIK.V	HexNAc(3)Hex(2)Fuc(2)NeuAc(1)	K.[+42.011].TQSLLIVNNAT[+1516.555]NVVIK.VHexNAc(3)Hex(2)Fuc(2)NeuAc(1)	.[42], T[+1517]	1095.86	3	3285.57	3285.57	-0.1	114	234.54	controllerType=0 controllerNumber=1 scan=6881	28.1589
05432:3	1	K.TQSLLIVNNAT[+1825.661]NVVIK.V	HexNAc(5)Hex(5)	K.TQSLLIVNNAT[+1825.661]NVVIK.VHexNAc(5)Hex(5)	T[+1826]	1184.89	3	3552.64	3552.67	-7.3	114	241.23	controllerType=0 controllerNumber=1 scan=7931	31.0327
04462:3	1	Q.[+42.011].SLLIVNNAT[+1460.529]NVVIK.V	HexNAc(4)Hex(4)	Q.[+42.011].SLLIVNNAT[+1460.529]NVVIK.VHexNAc(4)Hex(4)	.[42], T[+1461]	1000.82	3	3000.44	3000.44	1.5	116	211.87	controllerType=0 controllerNumber=1 scan=6912	28.2533
04433:3	1	Q.[+42.011].SLLIVNNAT[+1850.693]NVVIK.V	HexNAc(6)Hex(3)Fuc(1)	Q.[+42.011].SLLIVNNAT[+1850.693]NVVIK.VHexNAc(6)Hex(3)Fuc(1)	.[42], T[+1851]	1130.87	3	3390.61	3390.6	0.8	116	240.48	controllerType=0 controllerNumber=1 scan=6882	28.1614
05154:3	1	Q.[+42.011].SLLIVNNAT[+2043.740]NVVIK.V	HexNAc(4)Hex(4)Fuc(2)NeuAc(1)	Q.[+42.011].SLLIVNNAT[+2043.740]NVVIK.VHexNAc(4)Hex(4)Fuc(2)NeuAc(1)	.[42], T[+2044]	1195.22	3	3583.66	3583.65	1.3	116	259.45	controllerType=0 controllerNumber=1 scan=7640	30.2242
10266:3	1	R.DLPQGFSALEPLVDLPIGINIT[+1501.555]R.F	HexNAc(5)Hex(3)	R.DLPQGFSALEPLVDLPIGINIT[+1501.555]R.FHexNAc(5)Hex(3)	T[+1502]	1327.31	3	3979.91	3979.92	-2.4	215	256.92	controllerType=0 controllerNumber=1 scan=12993	43.8409
10996:3	1	R.DLPQGFSALEPLVDLPIGINIT[+2263.835]R.F	HexNAc(5)Hex(5)Fuc(3)	R.DLPQGFSALEPLVDLPIGINIT[+2263.835]R.FHexNAc(5)Hex(5)Fuc(3)	T[+2264]	1581.07	3	4741.18	4742.19	-2.1	215	477.5	controllerType=0 controllerNumber=1 scan=13759	45.9479
02511:2	1	K.S[+947.323]FTVEK.G	HexNAc(1)Hex(1)NeuAc(2)	K.S[+947.323]FTVEK.GHexNAc(1)Hex(1)NeuAc(2)	S[+947]	829.349	2	1657.69	1657.69	-2.9	305	451.64	controllerType=0 controllerNumber=1 scan=4864	22.7902
03520:3	1	K.GIYQT[+1898.703]SNFR.V	HexNAc(4)Hex(4)Fuc(3)	K.GIYQT[+1898.703]SNFR.VHexNAc(4)Hex(4)Fuc(3)	T[+1899]	995.41	3	2984.22	2984.24	-8.1	311	82.18	controllerType=0 controllerNumber=1 scan=5929	25.7627
01394:2	1	K.GIYQTS[+1167.418]NFR.V	HexNAc(2)Hex(2)Fuc(1)NeuAc(1)	K.GIYQTS[+1167.418]NFR.VHexNAc(2)Hex(2)Fuc(1)NeuAc(1)	S[+1167]	1126.98	2	2252.95	2252.96	-2.9	311	165.67	controllerType=0 controllerNumber=1 scan=3658	19.2753
01392:2	1	K.GIYQT[+1167.418]SNFR.V	HexNAc(2)Hex(2)Fuc(1)NeuAc(1)	K.GIYQT[+1167.418]SNFR.VHexNAc(2)Hex(2)Fuc(1)NeuAc(1)	T[+1167]	1126.98	2	2252.95	2252.96	-2.9	311	189.3	controllerType=0 controllerNumber=1 scan=3656	19.2615
02730:3	1	K.GIYQT[+1312.455]SNFR.V	HexNAc(2)Hex(2)NeuAc(2)	K.GIYQT[+1312.455]SNFR.VHexNAc(2)Hex(2)NeuAc(2)	T[+1312]	800	3	2397.99	2397.99	-3	311	193.38	controllerType=0 controllerNumber=1 scan=5095	23.5617
03036:2	1	K.GIYQT[+947.323]SNFR.V	HexNAc(1)Hex(1)NeuAc(2)	K.GIYQT[+947.323]SNFR.VHexNAc(1)Hex(1)NeuAc(2)	T[+947]	1016.93	2	2032.85	2032.86	-3.3	311	232.29	controllerType=0 controllerNumber=1 scan=5415	24.431
01149:3	1	R.VQPT[+1224.439]ESIVR.F	HexNAc(3)Hex(2)NeuAc(1)	R.VQPT[+1224.439]ESIVR.FHexNAc(3)Hex(2)NeuAc(1)	T[+1224]	751.674	3	2253.01	2253.01	-2.3	320	127.1	controllerType=0 controllerNumber=1 scan=3391	18.3739
02565:2	1	R.VQPT[+947.323]ESIVR.F	HexNAc(1)Hex(1)NeuAc(2)	R.VQPT[+947.323]ESIVR.FHexNAc(1)Hex(1)NeuAc(2)	T[+947]	988.45	2	1975.89	1975.9	-2.2	320	160.31	controllerType=0 controllerNumber=1 scan=4920	22.9124
02078:3	1	R.VQPT[+1370.497]ESIVR.F	HexNAc(3)Hex(2)Fuc(1)NeuAc(1)	R.VQPT[+1370.497]ESIVR.FHexNAc(3)Hex(2)Fuc(1)NeuAc(1)	T[+1370]	800.354	3	2399.05	2399.07	-9.4	320	165.1	controllerType=0 controllerNumber=1 scan=4401	21.5819
01099:2	1	R.VQPT[+1208.444]ESIVR.F	HexNAc(3)Hex(1)Fuc(1)NeuAc(1)	R.VQPT[+1208.444]ESIVR.FHexNAc(3)Hex(1)Fuc(1)NeuAc(1)	T[+1208]	1119.01	2	2237.01	2237.02	-2.5	320	236.78	controllerType=0 controllerNumber=1 scan=3337	18.1897
01061:2	1	R.VQPT[+1167.418]ESIVR.F	HexNAc(2)Hex(2)Fuc(1)NeuAc(1)	R.VQPT[+1167.418]ESIVR.FHexNAc(2)Hex(2)Fuc(1)NeuAc(1)	T[+1167]	1098.5	2	2195.99	2195.99	-2.2	320	245.15	controllerType=0 controllerNumber=1 scan=3294	18.0728
02071:2	1	R.VQPT[+1312.455]ESIVR.F	HexNAc(2)Hex(2)NeuAc(2)	R.VQPT[+1312.455]ESIVR.FHexNAc(2)Hex(2)NeuAc(2)	T[+1312]	1171.01	2	2341.02	2341.03	-3.3	320	247.19	controllerType=0 controllerNumber=1 scan=4393	21.5565
01138:2	1	R.VQPT[+1062.386]ESIVR.F	HexNAc(3)Hex(1)NeuAc(1)	R.VQPT[+1062.386]ESIVR.FHexNAc(3)Hex(1)NeuAc(1)	T[+1062]	1045.98	2	2090.96	2090.96	-1.6	320	286.49	controllerType=0 controllerNumber=1 scan=3379	18.323
01110:2	1	R.VQPT[+1021.360]ESIVR.F	HexNAc(2)Hex(2)NeuAc(1)	R.VQPT[+1021.360]ESIVR.FHexNAc(2)Hex(2)NeuAc(1)	T[+1021]	1025.47	2	2049.93	2049.93	-3.1	320	302.06	controllerType=0 controllerNumber=1 scan=3349	18.2139
02164:2	1	R.VQPT[+656.228]ESIVR.F	HexNAc(1)Hex(1)NeuAc(1)	R.VQPT[+656.228]ESIVR.FHexNAc(1)Hex(1)NeuAc(1)	T[+656]	842.902	2	1684.8	1684.8	-2.8	320	313.49	controllerType=0 controllerNumber=1 scan=4493	21.8326
02108:2	1	R.VQPTES[+947.323]IVR.F	HexNAc(1)Hex(1)NeuAc(2)	R.VQPTES[+947.323]IVR.FHexNAc(1)Hex(1)NeuAc(2)	S[+947]	988.449	2	1975.89	1975.9	-2.6	320	449.81	controllerType=0 controllerNumber=1 scan=4433	21.6503
02155:2	1	R.VQPTES[+656.228]IVR.F	HexNAc(1)Hex(1)NeuAc(1)	R.VQPTES[+656.228]IVR.FHexNAc(1)Hex(1)NeuAc(1)	S[+656]	842.902	2	1684.8	1684.8	-2.8	320	516.49	controllerType=0 controllerNumber=1 scan=4484	21.7917
05657:4	1	K.[+42.011].LNDLC[+57.021]FT[+2189.798]NVYADSFVIR.G	HexNAc(4)Hex(4)Fuc(3)NeuAc(1)	K.[+42.011].LNDLC[+57.021]FT[+2189.798]NVYADSFVIR.GHexNAc(4)Hex(4)Fuc(3)NeuAc(1)	.[42], C[+57], T[+2190]	1070.2	4	4277.79	4278.8	-2.2	387	32.18	controllerType=0 controllerNumber=1 scan=8166	31.7147
04137:3	1	K.TQSLLIVNNAT[+1460.529]NVVIK.V	HexNAc(4)Hex(4)	K.TQSLLIVNNAT[+1460.529]NVVIK.VHexNAc(4)Hex(4)	T[+1461]	1063.18	3	3187.53	3187.53	-1.6	114	94.32	controllerType=0 controllerNumber=1 scan=6706	27.6546
04164:3	1	K.TQSLLIVNNAT[+1444.534]NVVIK.V	HexNAc(4)Hex(3)Fuc(1)	K.TQSLLIVNNAT[+1444.534]NVVIK.VHexNAc(4)Hex(3)Fuc(1)	T[+1445]	1057.85	3	3171.53	3171.54	-2.4	114	133.41	controllerType=0 controllerNumber=1 scan=6734	27.7143
04332:3	1	K.TQSLLIVNNAT[+1501.555]NVVIK.V	HexNAc(5)Hex(3)	K.TQSLLIVNNAT[+1501.555]NVVIK.VHexNAc(5)Hex(3)	T[+1502]	1076.86	3	3228.55	3228.56	-2.2	114	325.28	controllerType=0 controllerNumber=1 scan=6911	28.2326
01512:3	1	K.GIYQT[+1062.386]SNFR.V	HexNAc(3)Hex(1)NeuAc(1)	K.GIYQT[+1062.386]SNFR.VHexNAc(3)Hex(1)NeuAc(1)	T[+1062]	716.645	3	2147.92	2147.92	-1.7	311	248.81	controllerType=0 controllerNumber=1 scan=3900	20.1231
01985:2	1	R.VQPTES[+1312.455]IVR.F	HexNAc(2)Hex(2)NeuAc(2)	R.VQPTES[+1312.455]IVR.FHexNAc(2)Hex(2)NeuAc(2)	S[+1312]	1171.01	2	2341.02	2341.03	-3.2	320	291.48	controllerType=0 controllerNumber=1 scan=4407	21.5804
00948:2	1	R.VQPTES[+1208.444]IVR.F	HexNAc(3)Hex(1)Fuc(1)NeuAc(1)	R.VQPTES[+1208.444]IVR.FHexNAc(3)Hex(1)Fuc(1)NeuAc(1)	S[+1208]	1119.01	2	2237.01	2237.02	-3	320	392.06	controllerType=0 controllerNumber=1 scan=3251	18.0409
00985:2	1	R.VQPTES[+1021.360]IVR.F	HexNAc(2)Hex(2)NeuAc(1)	R.VQPTES[+1021.360]IVR.FHexNAc(2)Hex(2)NeuAc(1)	S[+1021]	1025.47	2	2049.93	2049.93	-2.2	320	496.9	controllerType=0 controllerNumber=1 scan=3291	18.1914
01638:3	1	S.[+42.011].S[+1825.661]QC[+57.021]VNLTTR.T	HexNAc(5)Hex(5)	S.[+42.011].S[+1825.661]QC[+57.021]VNLTTR.THexNAc(5)Hex(5)	.[42], C[+57], S[+1826]	982.734	3	2946.19	2946.2	-5.4	13	56.57	controllerType=0 controllerNumber=1 scan=4023	20.717
01694:2	1	S.[+42.011].S[+1460.529]QC[+57.021]VNLTTR.T	HexNAc(4)Hex(4)	S.[+42.011].S[+1460.529]QC[+57.021]VNLTTR.THexNAc(4)Hex(4)	.[42], C[+57], S[+1461]	1291.03	2	2581.06	2581.07	-5.1	13	92.59	controllerType=0 controllerNumber=1 scan=4081	20.8369
00728:3	1	R.[+42.011].TQLPPAYT[+1969.703]N.S	HexNAc(3)Hex(3)Fuc(2)NeuAc(2)	R.[+42.011].TQLPPAYT[+1969.703]N.SHexNAc(3)Hex(3)Fuc(2)NeuAc(2)	.[42], T[+1970]	1006.08	3	3016.24	3016.22	7.1	22	28.33	controllerType=0 controllerNumber=1 scan=2987	17.3448
04155:3	1	K.TQSLLIVNNAT[+1866.688]NVVIK.V	HexNAc(6)Hex(4)	K.TQSLLIVNNAT[+1866.688]NVVIK.VHexNAc(6)Hex(4)	T[+1867]	1198.57	3	3593.69	3593.69	-1.4	114	2.62	controllerType=0 controllerNumber=1 scan=6688	28.0568
05164:3	1	K.[+42.011].TQSLLIVNNAT[+1969.703]NVVIK.V	HexNAc(3)Hex(3)Fuc(2)NeuAc(2)	K.[+42.011].TQSLLIVNNAT[+1969.703]NVVIK.VHexNAc(3)Hex(3)Fuc(2)NeuAc(2)	.[42], T[+1970]	1246.91	3	3738.72	3738.72	1.1	114	200.84	controllerType=0 controllerNumber=1 scan=7745	30.9689
04210:3	1	K.TQSLLIVNNAT[+1517.575]NVVIK.V	HexNAc(3)Hex(2)Fuc(4)	K.TQSLLIVNNAT[+1517.575]NVVIK.VHexNAc(3)Hex(2)Fuc(4)	T[+1518]	1082.19	3	3244.55	3244.58	-9.8	114	265.78	controllerType=0 controllerNumber=1 scan=6745	28.2085
04852:3	1	Q.[+42.011].S[+2043.740]LLIVNNATNVVIK.V	HexNAc(4)Hex(4)Fuc(2)NeuAc(1)	Q.[+42.011].S[+2043.740]LLIVNNATNVVIK.VHexNAc(4)Hex(4)Fuc(2)NeuAc(1)	.[42], S[+2044]	1195.23	3	3583.66	3583.65	3	116	61.08	controllerType=0 controllerNumber=1 scan=7419	30.1975
04037:3	1	Q.[+42.011].SLLIVNNAT[+1590.592]NVVIK.V	HexNAc(4)Hex(3)Fuc(2)	Q.[+42.011].SLLIVNNAT[+1590.592]NVVIK.VHexNAc(4)Hex(3)Fuc(2)	.[42], T[+1591]	1044.17	3	3130.5	3130.5	-0.8	116	117.09	controllerType=0 controllerNumber=1 scan=6565	27.7106
04163:3	1	Q.[+42.011].SLLIVNNAT[+2158.803]NVVIK.V	HexNAc(6)Hex(4)Fuc(2)	Q.[+42.011].SLLIVNNAT[+2158.803]NVVIK.VHexNAc(6)Hex(4)Fuc(2)	.[42], T[+2159]	1233.58	3	3698.72	3698.71	0.8	116	183.92	controllerType=0 controllerNumber=1 scan=6696	28.0747
04190:3	1	Q.[+42.011].SLLIVNNAT[+1866.688]NVVIK.V	HexNAc(6)Hex(4)	Q.[+42.011].SLLIVNNAT[+1866.688]NVVIK.VHexNAc(6)Hex(4)	.[42], T[+1867]	1136.21	3	3406.6	3406.6	1.9	116	202.53	controllerType=0 controllerNumber=1 scan=6724	28.145
04211:3	1	Q.[+42.011].SLLIVNNAT[+1825.661]NVVIK.V	HexNAc(5)Hex(5)	Q.[+42.011].SLLIVNNAT[+1825.661]NVVIK.VHexNAc(5)Hex(5)	.[42], T[+1826]	1122.53	3	3365.58	3365.57	3.6	116	207.73	controllerType=0 controllerNumber=1 scan=6746	28.2097
00389:4	1	K.[+42.011].NNKS[+1866.688]WM[+15.995]ESEFR.V	HexNAc(6)Hex(4)	K.[+42.011].NNKS[+1866.688]WM[+15.995]ESEFR.VHexNAc(6)Hex(4)	.[42], M[+16], S[+1867]	838.837	4	3352.33	3352.33	-0.8	148	86.86	controllerType=0 controllerNumber=1 scan=2627	15.8495
05195:3	1	S.SANNC[+57.021]TFEYVS[+1850.693]QPFLMDLEGK.Q	HexNAc(6)Hex(3)Fuc(1)	S.SANNC[+57.021]TFEYVS[+1850.693]QPFLMDLEGK.QHexNAc(6)Hex(3)Fuc(1)	C[+57], S[+1851]	1434.27	3	4300.81	4300.79	3.7	162	27.02	controllerType=0 controllerNumber=1 scan=7777	31.0425
05958:3	1	S.S[+2466.914]ANNC[+57.021]TFEYVSQPFLMDLEGK.Q	HexNAc(6)Hex(5)Fuc(3)	S.S[+2466.914]ANNC[+57.021]TFEYVSQPFLMDLEGK.QHexNAc(6)Hex(5)Fuc(3)	C[+57], S[+2467]	1639.67	3	4917.01	4917.01	-1.2	162	82.2	controllerType=0 controllerNumber=1 scan=8579	32.9673
04136:2	1	R.VQPT[+609.238]ESIVR.F	HexNAc(3)	R.VQPT[+609.238]ESIVR.FHexNAc(3)	T[+609]	819.414	2	1637.82	1637.81	6.2	320	123.59	controllerType=0 controllerNumber=1 scan=6668	27.9964
12870:2	1	R.FPNIT[+656.228]NLC[+57.021]PFGEVFNATR.F	HexNAc(1)Hex(1)NeuAc(1)	R.FPNIT[+656.228]NLC[+57.021]PFGEVFNATR.FHexNAc(1)Hex(1)NeuAc(1)	C[+57], T[+656]	1377.12	2	2753.23	2753.25	-7.6	329	2.81	controllerType=0 controllerNumber=1 scan=15998	58.8956
03530:3	1	K.[+42.011].LNDLC[+57.021]FTNVYADS[+755.296]FVIR.G	HexNAc(3)Fuc(1)	K.[+42.011].LNDLC[+57.021]FTNVYADS[+755.296]FVIR.GHexNAc(3)Fuc(1)	.[42], C[+57], S[+755]	948.781	3	2844.33	2844.3	9.6	387	19.69	controllerType=0 controllerNumber=1 scan=6035	26.3674
05852:3	1	K.[+42.011].LNDLC[+57.021]FT[+2043.740]NVYADSFVIR.G	HexNAc(4)Hex(4)Fuc(2)NeuAc(1)	K.[+42.011].LNDLC[+57.021]FT[+2043.740]NVYADSFVIR.GHexNAc(4)Hex(4)Fuc(2)NeuAc(1)	.[42], C[+57], T[+2044]	1377.91	3	4131.73	4132.75	-4	387	27.01	controllerType=0 controllerNumber=1 scan=8463	32.7221
05627:4	1	K.LNDLC[+57.021]FT[+1823.645]NVYADSFVIR.G	HexNAc(3)Hex(3)Fuc(1)NeuAc(2)	K.LNDLC[+57.021]FT[+1823.645]NVYADSFVIR.GHexNAc(3)Hex(3)Fuc(1)NeuAc(2)	C[+57], T[+1824]	968.418	4	3870.65	3870.64	2	387	226.39	controllerType=0 controllerNumber=1 scan=8228	32.1055
02952:3	1	R.DIS[+1823.645]TEIYQAGN.T	HexNAc(3)Hex(3)Fuc(1)NeuAc(2)	R.DIS[+1823.645]TEIYQAGN.THexNAc(3)Hex(3)Fuc(1)NeuAc(2)	S[+1824]	1012.07	3	3034.2	3034.2	-0.1	467	2.15	controllerType=0 controllerNumber=1 scan=5430	24.8004
02948:3	1	R.DIST[+1823.645]EIYQAGN.T	HexNAc(3)Hex(3)Fuc(1)NeuAc(2)	R.DIST[+1823.645]EIYQAGN.THexNAc(3)Hex(3)Fuc(1)NeuAc(2)	T[+1824]	1012.07	3	3034.2	3034.2	-0.1	467	111.47	controllerType=0 controllerNumber=1 scan=5426	24.7899
04423:4	1	K.GFNC[+57.021]YFPLQS[+755.296]YGFQPTNGVGYQPYR.V	HexNAc(3)Fuc(1)	K.GFNC[+57.021]YFPLQS[+755.296]YGFQPTNGVGYQPYR.VHexNAc(3)Fuc(1)	C[+57], S[+755]	929.664	4	3715.64	3715.64	-1.7	485	2.96	controllerType=0 controllerNumber=1 scan=6970	28.9757
04667:3	1	K.GFNC[+57.021]YFPLQS[+730.264]YGFQPTNGVGYQPYR.V	HexNAc(2)Hex(2)	K.GFNC[+57.021]YFPLQS[+730.264]YGFQPTNGVGYQPYR.VHexNAc(2)Hex(2)	C[+57], S[+730]	1230.87	3	3690.59	3690.61	-5.7	485	20.9	controllerType=0 controllerNumber=1 scan=7225	29.6525
05280:4	1	K.[+42.011].GFNC[+57.021]YFPLQS[+1515.535]YGFQPTNGVGYQPYR.V	HexNAc(3)Hex(2)NeuAc(2)	K.[+42.011].GFNC[+57.021]YFPLQS[+1515.535]YGFQPTNGVGYQPYR.VHexNAc(3)Hex(2)NeuAc(2)	.[42], C[+57], S[+1516]	1130.47	4	4518.88	4517.89	-3.6	485	35.51	controllerType=0 controllerNumber=1 scan=7866	31.2728
01009:3	1	R.DIADT[+1022.380]TDAVR.D	HexNAc(2)Hex(2)Fuc(2)	R.DIADT[+1022.380]TDAVR.DHexNAc(2)Hex(2)Fuc(2)	T[+1022]	700.309	3	2098.91	2098.9	5.1	568	156.45	controllerType=0 controllerNumber=1 scan=3308	18.3674
01010:3	1	R.DIADTT[+1022.380]DAVR.D	HexNAc(2)Hex(2)Fuc(2)	R.DIADTT[+1022.380]DAVR.DHexNAc(2)Hex(2)Fuc(2)	T[+1022]	700.309	3	2098.91	2098.9	5.1	568	259.12	controllerType=0 controllerNumber=1 scan=3309	18.3691
06509:2	1	S.T[+1938.709]GSNVFQTR.A	HexNAc(5)Hex(3)Fuc(1)NeuAc(1)	S.T[+1938.709]GSNVFQTR.AHexNAc(5)Hex(3)Fuc(1)NeuAc(1)	T[+1939]	1474.61	2	2948.21	2948.21	-1.8	638	37.13	controllerType=0 controllerNumber=1 scan=9157	34.4283
03583:3	1	S.TGSNVFQT[+1371.517]R.A	HexNAc(3)Hex(2)Fuc(3)	S.TGSNVFQT[+1371.517]R.AHexNAc(3)Hex(2)Fuc(3)	T[+1372]	794.349	3	2381.03	2381.02	4	638	149.1	controllerType=0 controllerNumber=1 scan=6091	26.5179

## Sheet: Eta
O-glycopeptides identified in Eta S1 Protein
Query #:z	Protein Rank	Peptide < ProteinMetrics Confidential >	Glycans NHFAGNa	Glycopeptides	Modification Type(s)	Observed m/z	z	Observed (M+H)	Calc. mass (M+H)	Mass error (ppm)	Starting position	Score	Scan #	Scan Time
03736:3	1	K.TQSLLIVNNAT[+1241.454]NVVIK.V	HexNAc(3)Hex(3)Fuc(1)	K.TQSLLIVNNAT[+1241.454]NVVIK.VHexNAc(3)Hex(3)Fuc(1)	T[+1241]	990.156	3	2968.45	2968.46	-2.5	112	36.43	controllerType=0 controllerNumber=1 scan=6342	27.7799
04475:4	1	K.TQSLLIVNNAT[+2466.914]NVVIK.V	HexNAc(6)Hex(5)Fuc(3)	K.TQSLLIVNNAT[+2466.914]NVVIK.VHexNAc(6)Hex(5)Fuc(3)	T[+2467]	1048.98	4	4192.89	4193.92	-6.4	112	57.3	controllerType=0 controllerNumber=1 scan=7121	30.0904
03711:3	1	K.TQSLLIVNNAT[+1095.397]NVVIK.V	HexNAc(3)Hex(3)	K.TQSLLIVNNAT[+1095.397]NVVIK.VHexNAc(3)Hex(3)	T[+1095]	941.47	3	2822.39	2822.4	-2.8	112	109.04	controllerType=0 controllerNumber=1 scan=6316	27.7196
04566:3	1	Q.[+42.011].SLLIVNNAT[+2043.740]NVVIK.V	HexNAc(4)Hex(4)Fuc(2)NeuAc(1)	Q.[+42.011].SLLIVNNAT[+2043.740]NVVIK.VHexNAc(4)Hex(4)Fuc(2)NeuAc(1)	.[42], T[+2044]	1195.22	3	3583.65	3583.65	-0.6	114	215.14	controllerType=0 controllerNumber=1 scan=7216	30.3249
03623:3	1	Q.[+42.011].SLLIVNNAT[+2158.803]NVVIK.V	HexNAc(6)Hex(4)Fuc(2)	Q.[+42.011].SLLIVNNAT[+2158.803]NVVIK.VHexNAc(6)Hex(4)Fuc(2)	.[42], T[+2159]	1233.58	3	3698.71	3698.71	-0.1	114	302.15	controllerType=0 controllerNumber=1 scan=6224	27.482
13866:3	1	S.S[+1532.550]ANNC[+57.021]TFEYVSQPFLMDLEGK.Q	HexNAc(3)Hex(3)Fuc(1)NeuAc(1)	S.S[+1532.550]ANNC[+57.021]TFEYVSQPFLMDLEGK.QHexNAc(3)Hex(3)Fuc(1)NeuAc(1)	C[+57], S[+1533]	1328.21	3	3982.63	3982.65	-5.4	159	0.5	controllerType=0 controllerNumber=1 scan=17073	64.8569
13779:3	1	S.SANNC[+57.021]TFEYVS[+2043.740]QPFLMDLEGK.Q	HexNAc(4)Hex(4)Fuc(2)NeuAc(1)	S.SANNC[+57.021]TFEYVS[+2043.740]QPFLMDLEGK.QHexNAc(4)Hex(4)Fuc(2)NeuAc(1)	C[+57], S[+2044]	1498.61	3	4493.82	4493.84	-4.2	159	5.01	controllerType=0 controllerNumber=1 scan=16975	64.4363
05496:4	1	S.S[+2466.914]ANNC[+57.021]TFEYVSQPFLMDLEGK.Q	HexNAc(6)Hex(5)Fuc(3)	S.S[+2466.914]ANNC[+57.021]TFEYVSQPFLMDLEGK.QHexNAc(6)Hex(5)Fuc(3)	C[+57], S[+2467]	1229.76	4	4916.01	4917.01	-1	159	43.05	controllerType=0 controllerNumber=1 scan=8190	33.0473
05497:4	1	S.SANNC[+57.021]TFEYVS[+2466.914]QPFLMDLEGK.Q	HexNAc(6)Hex(5)Fuc(3)	S.SANNC[+57.021]TFEYVS[+2466.914]QPFLMDLEGK.QHexNAc(6)Hex(5)Fuc(3)	C[+57], S[+2467]	1229.76	4	4916.01	4917.01	-1	159	80.38	controllerType=0 controllerNumber=1 scan=8191	33.0486
01457:3	1	K.[+42.011].HT[+1136.423]PINLVR.D	HexNAc(4)Hex(2)	K.[+42.011].HT[+1136.423]PINLVR.DHexNAc(4)Hex(2)	.[42], T[+1136]	709.998	3	2127.98	2127.99	-5.5	204	81.43	controllerType=0 controllerNumber=1 scan=3937	20.405
08497:4	1	R.DLPQGFSALEPLVDLPIGINIT[+1850.693]R.F	HexNAc(6)Hex(3)Fuc(1)	R.DLPQGFSALEPLVDLPIGINIT[+1850.693]R.FHexNAc(6)Hex(3)Fuc(1)	T[+1851]	1083.02	4	4329.04	4329.05	-3	212	10.17	controllerType=0 controllerNumber=1 scan=11352	42.5602
08656:4	1	R.DLPQGFSALEPLVDLPIGINIT[+1969.703]R.F	HexNAc(3)Hex(3)Fuc(2)NeuAc(2)	R.DLPQGFSALEPLVDLPIGINIT[+1969.703]R.FHexNAc(3)Hex(3)Fuc(2)NeuAc(2)	T[+1970]	1112.77	4	4448.04	4448.06	-5	212	49.65	controllerType=0 controllerNumber=1 scan=11519	43.1094
09436:4	1	R.DLPQGFSALEPLVDLPIGINIT[+2263.835]R.F	HexNAc(5)Hex(5)Fuc(3)	R.DLPQGFSALEPLVDLPIGINIT[+2263.835]R.FHexNAc(5)Hex(5)Fuc(3)	T[+2264]	1186.05	4	4741.17	4742.19	-4.8	212	50.99	controllerType=0 controllerNumber=1 scan=12345	45.923
09741:4	1	R.DLPQGFSALEPLVDLPIGINIT[+2158.803]R.F	HexNAc(6)Hex(4)Fuc(2)	R.DLPQGFSALEPLVDLPIGINIT[+2158.803]R.FHexNAc(6)Hex(4)Fuc(2)	T[+2159]	1159.79	4	4636.13	4637.16	-7.1	212	54.42	controllerType=0 controllerNumber=1 scan=12668	47.0771
09571:4	1	R.DLPQGFSALEPLVDLPIGINIT[+1898.703]R.F	HexNAc(4)Hex(4)Fuc(3)	R.DLPQGFSALEPLVDLPIGINIT[+1898.703]R.FHexNAc(4)Hex(4)Fuc(3)	T[+1899]	1094.76	4	4376.04	4377.06	-5.4	212	59.4	controllerType=0 controllerNumber=1 scan=12488	46.4165
08358:4	1	R.DLPQGFSALEPLVDLPIGINIT[+2189.798]R.F	HexNAc(4)Hex(4)Fuc(3)NeuAc(1)	R.DLPQGFSALEPLVDLPIGINIT[+2189.798]R.FHexNAc(4)Hex(4)Fuc(3)NeuAc(1)	T[+2190]	1168.05	4	4669.17	4668.16	1.9	212	89.37	controllerType=0 controllerNumber=1 scan=11205	42.0871
08825:4	1	R.DLPQGFSALEPLVDLPIGINIT[+1501.555]R.F	HexNAc(5)Hex(3)	R.DLPQGFSALEPLVDLPIGINIT[+1501.555]R.FHexNAc(5)Hex(3)	T[+1502]	995.732	4	3979.91	3979.92	-1.9	212	114.89	controllerType=0 controllerNumber=1 scan=11698	43.7065
08770:4	1	R.[+42.011].DLPQGFSALEPLVDLPIGINIT[+1823.645]R.F	HexNAc(3)Hex(3)Fuc(1)NeuAc(2)	R.[+42.011].DLPQGFSALEPLVDLPIGINIT[+1823.645]R.FHexNAc(3)Hex(3)Fuc(1)NeuAc(2)	.[42], T[+1824]	1087.01	4	4345.03	4344.02	3.1	212	159.65	controllerType=0 controllerNumber=1 scan=11640	43.4855
08540:4	1	R.DLPQGFSALEPLVDLPIGINIT[+1444.534]R.F	HexNAc(4)Hex(3)Fuc(1)	R.DLPQGFSALEPLVDLPIGINIT[+1444.534]R.FHexNAc(4)Hex(3)Fuc(1)	T[+1445]	981.476	4	3922.88	3922.89	-3.2	212	165.91	controllerType=0 controllerNumber=1 scan=11397	42.7112
08369:4	1	R.[+42.011].DLPQGFSALEPLVDLPIGINIT[+1969.703]R.F	HexNAc(3)Hex(3)Fuc(2)NeuAc(2)	R.[+42.011].DLPQGFSALEPLVDLPIGINIT[+1969.703]R.FHexNAc(3)Hex(3)Fuc(2)NeuAc(2)	.[42], T[+1970]	1123.53	4	4491.1	4490.07	3.9	212	287.73	controllerType=0 controllerNumber=1 scan=11217	42.1373
02115:2	1	K.SFT[+947.323]VEK.G	HexNAc(1)Hex(1)NeuAc(2)	K.SFT[+947.323]VEK.GHexNAc(1)Hex(1)NeuAc(2)	T[+947]	829.348	2	1657.69	1657.69	-3.7	302	264.4	controllerType=0 controllerNumber=1 scan=4633	22.5224
02112:2	1	K.S[+947.323]FTVEK.G	HexNAc(1)Hex(1)NeuAc(2)	K.S[+947.323]FTVEK.GHexNAc(1)Hex(1)NeuAc(2)	S[+947]	829.348	2	1657.69	1657.69	-3.7	302	481.21	controllerType=0 controllerNumber=1 scan=4630	22.5097
02989:3	1	K.[+42.011].GIYQT[+1823.645]SNFR.V	HexNAc(3)Hex(3)Fuc(1)NeuAc(2)	K.[+42.011].GIYQT[+1823.645]SNFR.VHexNAc(3)Hex(3)Fuc(1)NeuAc(2)	.[42], T[+1824]	984.407	3	2951.21	2951.19	4	308	52.6	controllerType=0 controllerNumber=1 scan=5554	25.3154
02229:3	1	K.GIYQT[+1677.587]SNFR.V	HexNAc(3)Hex(3)NeuAc(2)	K.GIYQT[+1677.587]SNFR.VHexNAc(3)Hex(3)NeuAc(2)	T[+1678]	921.712	3	2763.12	2763.12	-1	308	87.28	controllerType=0 controllerNumber=1 scan=4754	22.8666
01399:3	1	K.GIYQT[+1062.386]SNFR.V	HexNAc(3)Hex(1)NeuAc(1)	K.GIYQT[+1062.386]SNFR.VHexNAc(3)Hex(1)NeuAc(1)	T[+1062]	716.645	3	2147.92	2147.92	-2.1	308	131.7	controllerType=0 controllerNumber=1 scan=3875	20.1739
01216:3	1	K.[+42.011].GIYQT[+1167.418]SNFR.V	HexNAc(2)Hex(2)Fuc(1)NeuAc(1)	K.[+42.011].GIYQT[+1167.418]SNFR.VHexNAc(2)Hex(2)Fuc(1)NeuAc(1)	.[42], T[+1167]	765.664	3	2294.98	2294.97	5	308	137.01	controllerType=0 controllerNumber=1 scan=3675	19.5278
02364:3	1	K.GIYQT[+1312.455]SNFR.V	HexNAc(2)Hex(2)NeuAc(2)	K.GIYQT[+1312.455]SNFR.VHexNAc(2)Hex(2)NeuAc(2)	T[+1312]	800	3	2397.98	2397.99	-3.3	308	255.74	controllerType=0 controllerNumber=1 scan=4895	23.2393
01281:3	1	K.GIYQT[+1021.360]SNFR.V	HexNAc(2)Hex(2)NeuAc(1)	K.GIYQT[+1021.360]SNFR.VHexNAc(2)Hex(2)NeuAc(1)	T[+1021]	702.969	3	2106.89	2106.9	-2.4	308	335.05	controllerType=0 controllerNumber=1 scan=3751	19.7822
02653:3	1	K.GIYQT[+947.323]SNFR.V	HexNAc(1)Hex(1)NeuAc(2)	K.GIYQT[+947.323]SNFR.VHexNAc(1)Hex(1)NeuAc(2)	T[+947]	678.288	3	2032.85	2032.86	-4.8	308	372.6	controllerType=0 controllerNumber=1 scan=5200	24.2686
02646:3	1	K.GIYQTS[+947.323]NFR.V	HexNAc(1)Hex(1)NeuAc(2)	K.GIYQTS[+947.323]NFR.VHexNAc(1)Hex(1)NeuAc(2)	S[+947]	678.288	3	2032.85	2032.86	-4.8	308	398.52	controllerType=0 controllerNumber=1 scan=5193	24.249
02357:3	1	K.GIYQTS[+1312.455]NFR.V	HexNAc(2)Hex(2)NeuAc(2)	K.GIYQTS[+1312.455]NFR.VHexNAc(2)Hex(2)NeuAc(2)	S[+1312]	800	3	2397.98	2397.99	-3.3	308	583.08	controllerType=0 controllerNumber=1 scan=4888	23.2175
02330:2	1	R.VQPT[+947.323]ESIVR.F	HexNAc(1)Hex(1)NeuAc(2)	R.VQPT[+947.323]ESIVR.FHexNAc(1)Hex(1)NeuAc(2)	T[+947]	988.449	2	1975.89	1975.9	-2.8	317	28.36	controllerType=0 controllerNumber=1 scan=4859	23.1297
01708:2	1	R.VQPT[+1677.587]ESIVR.F	HexNAc(3)Hex(3)NeuAc(2)	R.VQPT[+1677.587]ESIVR.FHexNAc(3)Hex(3)NeuAc(2)	T[+1678]	1353.58	2	2706.16	2706.16	-2.1	317	137.12	controllerType=0 controllerNumber=1 scan=4202	21.2424
00944:3	1	R.VQPT[+1224.439]ESIVR.F	HexNAc(3)Hex(2)NeuAc(1)	R.VQPT[+1224.439]ESIVR.FHexNAc(3)Hex(2)NeuAc(1)	T[+1224]	751.673	3	2253.01	2253.01	-3.2	317	146.61	controllerType=0 controllerNumber=1 scan=3361	18.5068
00956:3	1	R.VQPT[+1095.397]ESIVR.F	HexNAc(3)Hex(3)	R.VQPT[+1095.397]ESIVR.FHexNAc(3)Hex(3)	T[+1095]	708.663	3	2123.98	2123.97	2.5	317	152.07	controllerType=0 controllerNumber=1 scan=3374	18.5605
01946:2	1	R.VQPT[+1312.455]ESIVR.F	HexNAc(2)Hex(2)NeuAc(2)	R.VQPT[+1312.455]ESIVR.FHexNAc(2)Hex(2)NeuAc(2)	T[+1312]	1171.01	2	2341.02	2341.03	-3.3	317	165.7	controllerType=0 controllerNumber=1 scan=4453	22.0414
01826:3	1	R.VQPTES[+1386.492]IVR.F	HexNAc(3)Hex(3)NeuAc(1)	R.VQPTES[+1386.492]IVR.FHexNAc(3)Hex(3)NeuAc(1)	S[+1386]	805.694	3	2415.07	2415.07	0.8	317	182.26	controllerType=0 controllerNumber=1 scan=4327	21.6566
01031:2	1	R.VQPT[+656.228]ESIVR.F	HexNAc(1)Hex(1)NeuAc(1)	R.VQPT[+656.228]ESIVR.FHexNAc(1)Hex(1)NeuAc(1)	T[+656]	842.901	2	1684.79	1684.8	-4.3	317	214.74	controllerType=0 controllerNumber=1 scan=3453	18.8183
01046:2	1	R.VQPT[+1021.360]ESIVR.F	HexNAc(2)Hex(2)NeuAc(1)	R.VQPT[+1021.360]ESIVR.FHexNAc(2)Hex(2)NeuAc(1)	T[+1021]	1025.47	2	2049.92	2049.93	-4.4	317	280.53	controllerType=0 controllerNumber=1 scan=3469	18.8827
02546:3	1	R.VQPTES[+947.323]IVR.F	HexNAc(1)Hex(1)NeuAc(2)	R.VQPTES[+947.323]IVR.FHexNAc(1)Hex(1)NeuAc(2)	S[+947]	659.302	3	1975.89	1975.9	-2.4	317	287.2	controllerType=0 controllerNumber=1 scan=5087	23.8665
01777:2	1	R.VQPT[+859.307]ESIVR.F	HexNAc(2)Hex(1)NeuAc(1)	R.VQPT[+859.307]ESIVR.FHexNAc(2)Hex(1)NeuAc(1)	T[+859]	944.44	2	1887.87	1887.88	-3.7	317	296.82	controllerType=0 controllerNumber=1 scan=4275	21.4821
00891:3	1	R.VQPT[+1208.444]ESIVR.F	HexNAc(3)Hex(1)Fuc(1)NeuAc(1)	R.VQPT[+1208.444]ESIVR.FHexNAc(3)Hex(1)Fuc(1)NeuAc(1)	T[+1208]	746.342	3	2237.01	2237.02	-2.6	317	367.25	controllerType=0 controllerNumber=1 scan=3305	18.3143
01911:2	1	R.VQPT[+203.079]ESIVR.F	HexNAc(1)	R.VQPT[+203.079]ESIVR.FHexNAc(1)	T[+203]	616.327	2	1231.65	1231.65	-5.6	317	379.6	controllerType=0 controllerNumber=1 scan=4416	21.9386
00778:3	1	R.VQPT[+1167.418]ESIVR.F	HexNAc(2)Hex(2)Fuc(1)NeuAc(1)	R.VQPT[+1167.418]ESIVR.FHexNAc(2)Hex(2)Fuc(1)NeuAc(1)	T[+1167]	732.667	3	2195.99	2195.99	-2.6	317	381.66	controllerType=0 controllerNumber=1 scan=3185	17.8743
01771:2	1	R.VQPTES[+656.228]IVR.F	HexNAc(1)Hex(1)NeuAc(1)	R.VQPTES[+656.228]IVR.FHexNAc(1)Hex(1)NeuAc(1)	S[+656]	842.9	2	1684.79	1684.8	-4.4	317	409.36	controllerType=0 controllerNumber=1 scan=4269	21.4574
00874:3	1	R.VQPT[+1062.386]ESIVR.F	HexNAc(3)Hex(1)NeuAc(1)	R.VQPT[+1062.386]ESIVR.FHexNAc(3)Hex(1)NeuAc(1)	T[+1062]	697.656	3	2090.95	2090.96	-3.5	317	409.44	controllerType=0 controllerNumber=1 scan=3287	18.2515
01942:2	1	R.VQPTES[+1312.455]IVR.F	HexNAc(2)Hex(2)NeuAc(2)	R.VQPTES[+1312.455]IVR.FHexNAc(2)Hex(2)NeuAc(2)	S[+1312]	1171.01	2	2341.02	2341.03	-3.3	317	448.82	controllerType=0 controllerNumber=1 scan=4449	22.027
00858:3	1	R.VQPTES[+859.307]IVR.F	HexNAc(2)Hex(1)NeuAc(1)	R.VQPTES[+859.307]IVR.FHexNAc(2)Hex(1)NeuAc(1)	S[+859]	629.963	3	1887.87	1887.88	-3.5	317	467.49	controllerType=0 controllerNumber=1 scan=3270	18.1951
00871:3	1	R.VQPTES[+1062.386]IVR.F	HexNAc(3)Hex(1)NeuAc(1)	R.VQPTES[+1062.386]IVR.FHexNAc(3)Hex(1)NeuAc(1)	S[+1062]	697.656	3	2090.95	2090.96	-3.5	317	477.95	controllerType=0 controllerNumber=1 scan=3284	18.2391
01908:2	1	R.VQPTES[+203.079]IVR.F	HexNAc(1)	R.VQPTES[+203.079]IVR.FHexNAc(1)	S[+203]	616.327	2	1231.65	1231.65	-5.6	317	521.21	controllerType=0 controllerNumber=1 scan=4413	21.9273
01040:2	1	R.VQPTES[+1021.360]IVR.F	HexNAc(2)Hex(2)NeuAc(1)	R.VQPTES[+1021.360]IVR.FHexNAc(2)Hex(2)NeuAc(1)	S[+1021]	1025.47	2	2049.92	2049.93	-4.4	317	537.22	controllerType=0 controllerNumber=1 scan=3463	18.8518
11681:3	1	K.[+42.011].LNDLC[+57.021]FT[+1458.513]NVYADSFVIR.G	HexNAc(2)Hex(2)Fuc(1)NeuAc(2)	K.[+42.011].LNDLC[+57.021]FT[+1458.513]NVYADSFVIR.GHexNAc(2)Hex(2)Fuc(1)NeuAc(2)	.[42], C[+57], T[+1459]	1183.18	3	3547.51	3547.52	-1.7	384	2.24	controllerType=0 controllerNumber=1 scan=14731	55.0032
10346:3	1	R.QIAPGQT[+1938.709]GKIADYNYK.L	HexNAc(5)Hex(3)Fuc(1)NeuAc(1)	R.QIAPGQT[+1938.709]GKIADYNYK.LHexNAc(5)Hex(3)Fuc(1)NeuAc(1)	T[+1939]	1235.87	3	3705.61	3705.62	-2.1	406	24.14	controllerType=0 controllerNumber=1 scan=13313	49.4516
01417:4	1	S.[+42.011].TEIYQAGS[+2043.740].T	HexNAc(4)Hex(4)Fuc(2)NeuAc(1)	S.[+42.011].TEIYQAGS[+2043.740].THexNAc(4)Hex(4)Fuc(2)NeuAc(1)	.[42], S[+2044]	739.292	4	2954.15	2954.16	-3.2	467	9.27	controllerType=0 controllerNumber=1 scan=3894	20.2484
05860:3	1	K.GFNC[+57.021]YFPLQS[+2043.740]YGFQPTNGVGYQPYR.V	HexNAc(4)Hex(4)Fuc(2)NeuAc(1)	K.GFNC[+57.021]YFPLQS[+2043.740]YGFQPTNGVGYQPYR.VHexNAc(4)Hex(4)Fuc(2)NeuAc(1)	C[+57], S[+2044]	1668.37	3	5003.11	5004.09	4.6	482	45.04	controllerType=0 controllerNumber=1 scan=8573	34.163
01768:2	1	S.[+42.011].S[+1460.529]QC[+57.021]VNLTTR.T	HexNAc(4)Hex(4)	S.[+42.011].S[+1460.529]QC[+57.021]VNLTTR.THexNAc(4)Hex(4)	.[42], C[+57], S[+1461]	1291.03	2	2581.05	2581.07	-9.5	13	93.04	controllerType=0 controllerNumber=1 scan=4212	20.9339
01729:2	1	S.[+42.011].S[+1095.397]QC[+57.021]VNLTTR.T	HexNAc(3)Hex(3)	S.[+42.011].S[+1095.397]QC[+57.021]VNLTTR.THexNAc(3)Hex(3)	.[42], C[+57], S[+1095]	1108.46	2	2215.92	2215.94	-8.5	13	96.97	controllerType=0 controllerNumber=1 scan=4170	20.807
14781:3	1	K.RFDNPVLPFNDGVYFAS[+2043.740].T	HexNAc(4)Hex(4)Fuc(2)NeuAc(1)	K.RFDNPVLPFNDGVYFAS[+2043.740].THexNAc(4)Hex(4)Fuc(2)NeuAc(1)	S[+2044]	1334.22	3	4000.66	4001.68	-5.5	76	0.6	controllerType=0 controllerNumber=1 scan=17943	64.9987
04081:3	1	K.TQSLLIVNNAT[+1444.534]NVVIK.V	HexNAc(4)Hex(3)Fuc(1)	K.TQSLLIVNNAT[+1444.534]NVVIK.VHexNAc(4)Hex(3)Fuc(1)	T[+1445]	1057.85	3	3171.53	3171.54	-2.7	112	26.33	controllerType=0 controllerNumber=1 scan=6642	27.7636
04236:3	1	K.TQSLLIVNNAT[+1501.555]NVVIK.V	HexNAc(5)Hex(3)	K.TQSLLIVNNAT[+1501.555]NVVIK.VHexNAc(5)Hex(3)	T[+1502]	1076.86	3	3228.55	3228.56	-3.4	112	32.14	controllerType=0 controllerNumber=1 scan=6804	28.2187
05010:3	1	K.TQSLLIVNNAT[+2263.835]NVVIK.V	HexNAc(5)Hex(5)Fuc(3)	K.TQSLLIVNNAT[+2263.835]NVVIK.VHexNAc(5)Hex(5)Fuc(3)	T[+2264]	1330.94	3	3990.8	3990.84	-9.3	112	57.71	controllerType=0 controllerNumber=1 scan=7619	30.3454
04274:3	1	K.[+42.011].TQSLLIVNNAT[+1866.688]NVVIK.V	HexNAc(6)Hex(4)	K.[+42.011].TQSLLIVNNAT[+1866.688]NVVIK.VHexNAc(6)Hex(4)	.[42], T[+1867]	1212.57	3	3635.7	3635.7	0.1	112	103.32	controllerType=0 controllerNumber=1 scan=6843	28.3127
05038:2	1	Q.[+42.011].S[+2043.740]LLIVNNATNVVIK.V	HexNAc(4)Hex(4)Fuc(2)NeuAc(1)	Q.[+42.011].S[+2043.740]LLIVNNATNVVIK.VHexNAc(4)Hex(4)Fuc(2)NeuAc(1)	.[42], S[+2044]	1792.33	2	3583.65	3583.65	-0.4	114	130.93	controllerType=0 controllerNumber=1 scan=7648	30.3894
00606:3	1	K.NNKS[+2043.740]WMESEFR.V	HexNAc(4)Hex(4)Fuc(2)NeuAc(1)	K.NNKS[+2043.740]WMESEFR.VHexNAc(4)Hex(4)Fuc(2)NeuAc(1)	S[+2044]	1157.8	3	3471.38	3471.38	-0.2	145	10.03	controllerType=0 controllerNumber=1 scan=2984	17.2067
09348:4	1	R.[+42.011].DLPQGFSALEPLVDLPIGINIT[+2189.798]R.F	HexNAc(4)Hex(4)Fuc(3)NeuAc(1)	R.[+42.011].DLPQGFSALEPLVDLPIGINIT[+2189.798]R.FHexNAc(4)Hex(4)Fuc(3)NeuAc(1)	.[42], T[+2190]	1178.3	4	4710.18	4710.17	1.7	212	199.93	controllerType=0 controllerNumber=1 scan=12169	43.0131
07145:3	1	F.SALEPLVDLPIGINIT[+1444.534]R.F	HexNAc(4)Hex(3)Fuc(1)	F.SALEPLVDLPIGINIT[+1444.534]R.FHexNAc(4)Hex(3)Fuc(1)	T[+1445]	1089.19	3	3265.57	3265.58	-5	218	131.87	controllerType=0 controllerNumber=1 scan=9852	36.0265
08005:3	1	F.SALEPLVDLPIGINIT[+2263.835]R.F	HexNAc(5)Hex(5)Fuc(3)	F.SALEPLVDLPIGINIT[+2263.835]R.FHexNAc(5)Hex(5)Fuc(3)	T[+2264]	1361.96	3	4083.86	4084.88	-4.6	218	238.47	controllerType=0 controllerNumber=1 scan=10754	38.6554
01218:2	1	K.GIYQT[+1167.418]SNFR.V	HexNAc(2)Hex(2)Fuc(1)NeuAc(1)	K.GIYQT[+1167.418]SNFR.VHexNAc(2)Hex(2)Fuc(1)NeuAc(1)	T[+1167]	1126.98	2	2252.95	2252.96	-3.7	308	166.78	controllerType=0 controllerNumber=1 scan=3630	19.2294
01333:3	1	K.GIYQT[+1208.444]SNFR.V	HexNAc(3)Hex(1)Fuc(1)NeuAc(1)	K.GIYQT[+1208.444]SNFR.VHexNAc(3)Hex(1)Fuc(1)NeuAc(1)	T[+1208]	765.331	3	2293.98	2293.98	-2.1	308	315.92	controllerType=0 controllerNumber=1 scan=3752	19.5243
01211:2	1	K.GIYQTS[+1167.418]NFR.V	HexNAc(2)Hex(2)Fuc(1)NeuAc(1)	K.GIYQTS[+1167.418]NFR.VHexNAc(2)Hex(2)Fuc(1)NeuAc(1)	S[+1167]	1126.98	2	2252.95	2252.96	-3.7	308	540.67	controllerType=0 controllerNumber=1 scan=3623	19.1984
01066:3	1	R.[+42.011].VQPT[+1022.380]ESIVR.F	HexNAc(2)Hex(2)Fuc(2)	R.[+42.011].VQPT[+1022.380]ESIVR.FHexNAc(2)Hex(2)Fuc(2)	.[42], T[+1022]	698.324	3	2092.96	2092.96	-2.7	317	29.44	controllerType=0 controllerNumber=1 scan=3470	18.8248
01243:2	1	R.VQPT[+860.327]ESIVR.F	HexNAc(2)Hex(1)Fuc(2)	R.VQPT[+860.327]ESIVR.FHexNAc(2)Hex(1)Fuc(2)	T[+860]	944.948	2	1888.89	1888.9	-6.5	317	129.72	controllerType=0 controllerNumber=1 scan=3657	19.2997
00862:3	1	R.[+42.011].VQPT[+1021.360]ESIVR.F	HexNAc(2)Hex(2)NeuAc(1)	R.[+42.011].VQPT[+1021.360]ESIVR.FHexNAc(2)Hex(2)NeuAc(1)	.[42], T[+1021]	697.991	3	2091.96	2091.94	6.4	317	230.86	controllerType=0 controllerNumber=1 scan=3254	18.128
00763:3	1	R.VQPT[+1532.550]ESIVR.F	HexNAc(3)Hex(3)Fuc(1)NeuAc(1)	R.VQPT[+1532.550]ESIVR.FHexNAc(3)Hex(3)Fuc(1)NeuAc(1)	T[+1533]	854.377	3	2561.12	2561.12	-3	317	243.94	controllerType=0 controllerNumber=1 scan=3150	17.8063
11275:3	1	K.[+42.011].LNDLC[+57.021]FT[+1005.365]NVYADSFVIR.G	HexNAc(2)Hex(1)Fuc(1)NeuAc(1)	K.[+42.011].LNDLC[+57.021]FT[+1005.365]NVYADSFVIR.GHexNAc(2)Hex(1)Fuc(1)NeuAc(1)	.[42], C[+57], T[+1005]	1032.12	3	3094.36	3094.37	-3.8	384	7.24	controllerType=0 controllerNumber=1 scan=14207	49.9555
05655:3	1	K.LNDLC[+57.021]FT[+2043.740]NVYADSFVIR.G	HexNAc(4)Hex(4)Fuc(2)NeuAc(1)	K.LNDLC[+57.021]FT[+2043.740]NVYADSFVIR.GHexNAc(4)Hex(4)Fuc(2)NeuAc(1)	C[+57], T[+2044]	1364.58	3	4091.73	4090.74	-3.2	384	23.83	controllerType=0 controllerNumber=1 scan=8294	31.9375
08404:2	1	K.LNDLC[+57.021]FT[+755.296]NVYADSFVIR.G	HexNAc(3)Fuc(1)	K.LNDLC[+57.021]FT[+755.296]NVYADSFVIR.GHexNAc(3)Fuc(1)	C[+57], T[+755]	1401.66	2	2802.31	2802.29	5.3	384	199.89	controllerType=0 controllerNumber=1 scan=11174	39.8782
12352:3	1	R.QIAPGQT[+1969.703]GKIADYNYK.L	HexNAc(3)Hex(3)Fuc(2)NeuAc(2)	R.QIAPGQT[+1969.703]GKIADYNYK.LHexNAc(3)Hex(3)Fuc(2)NeuAc(2)	T[+1970]	1246.2	3	3736.58	3736.61	-9.4	406	4.21	controllerType=0 controllerNumber=1 scan=15352	54.2899
04998:3	1	R.VVVLS[+1938.709]FELLHAPATVC[+57.021]GPK.K	HexNAc(5)Hex(3)Fuc(1)NeuAc(1)	R.VVVLS[+1938.709]FELLHAPATVC[+57.021]GPK.KHexNAc(5)Hex(3)Fuc(1)NeuAc(1)	C[+57], S[+1939]	1325.94	3	3975.82	3975.83	-2.3	507	17.03	controllerType=0 controllerNumber=1 scan=7606	30.3183
03338:3	1	R.[+42.011].DIADT[+2189.798]TDAVR.D	HexNAc(4)Hex(4)Fuc(3)NeuAc(1)	R.[+42.011].DIADT[+2189.798]TDAVR.DHexNAc(4)Hex(4)Fuc(3)NeuAc(1)	.[42], T[+2190]	1103.44	3	3308.32	3308.33	-3.4	565	26.21	controllerType=0 controllerNumber=1 scan=5864	25.6907
01904:2	1	S.[+42.011].S[+1501.555]QC[+57.021]VNLTTR.T	HexNAc(5)Hex(3)	S.[+42.011].S[+1501.555]QC[+57.021]VNLTTR.THexNAc(5)Hex(3)	.[42], C[+57], S[+1502]	1311.54	2	2622.07	2622.1	-8.8	13	108.9	controllerType=0 controllerNumber=1 scan=4267	20.7545
12173:3	1	R.FDNPVLPFNDGVYFAS[+1501.555]TEK.S	HexNAc(5)Hex(3)	R.FDNPVLPFNDGVYFAS[+1501.555]TEK.SHexNAc(5)Hex(3)	S[+1502]	1221.19	3	3661.55	3661.58	-9.8	77	3.34	controllerType=0 controllerNumber=1 scan=15063	50.9741
12966:3	1	R.[+42.011].FDNPVLPFNDGVYFAST[+1677.587]EK.S	HexNAc(3)Hex(3)NeuAc(2)	R.[+42.011].FDNPVLPFNDGVYFAST[+1677.587]EK.SHexNAc(3)Hex(3)NeuAc(2)	.[42], T[+1678]	1293.88	3	3879.62	3879.63	-0.5	77	17.82	controllerType=0 controllerNumber=1 scan=15904	54.0961
12963:3	1	R.[+42.011].FDNPVLPFNDGVYFAS[+1677.587]TEK.S	HexNAc(3)Hex(3)NeuAc(2)	R.[+42.011].FDNPVLPFNDGVYFAS[+1677.587]TEK.SHexNAc(3)Hex(3)NeuAc(2)	.[42], S[+1678]	1293.88	3	3879.62	3879.63	-0.5	77	25.17	controllerType=0 controllerNumber=1 scan=15901	54.0841
04657:3	1	K.TQS[+1501.555]LLIVNNATNVVIK.V	HexNAc(5)Hex(3)	K.TQS[+1501.555]LLIVNNATNVVIK.VHexNAc(5)Hex(3)	S[+1502]	1076.86	3	3228.55	3228.56	-3.3	112	46.66	controllerType=0 controllerNumber=1 scan=7160	28.2891
15542:3	1	S.SANNC[+57.021]TFEYVS[+1938.709]QPFLMDLEGK.Q	HexNAc(5)Hex(3)Fuc(1)NeuAc(1)	S.SANNC[+57.021]TFEYVS[+1938.709]QPFLMDLEGK.QHexNAc(5)Hex(3)Fuc(1)NeuAc(1)	C[+57], S[+1939]	1463.93	3	4389.79	4388.81	-5.2	159	5.9	controllerType=0 controllerNumber=1 scan=18647	64.8975
15547:3	1	S.S[+1938.709]ANNC[+57.021]TFEYVSQPFLMDLEGK.Q	HexNAc(5)Hex(3)Fuc(1)NeuAc(1)	S.S[+1938.709]ANNC[+57.021]TFEYVSQPFLMDLEGK.QHexNAc(5)Hex(3)Fuc(1)NeuAc(1)	C[+57], S[+1939]	1463.93	3	4389.79	4388.81	-5.2	159	24.29	controllerType=0 controllerNumber=1 scan=18652	64.9235
09948:4	1	R.[+42.011].DLPQGFS[+1823.645]ALEPLVDLPIGINITR.F	HexNAc(3)Hex(3)Fuc(1)NeuAc(2)	R.[+42.011].DLPQGFS[+1823.645]ALEPLVDLPIGINITR.FHexNAc(3)Hex(3)Fuc(1)NeuAc(2)	.[42], S[+1824]	1087.01	4	4345.03	4344.02	3.6	212	0.97	controllerType=0 controllerNumber=1 scan=12712	43.2433
01088:3	1	R.[+42.011].VQPT[+1224.439]ESIVR.F	HexNAc(3)Hex(2)NeuAc(1)	R.[+42.011].VQPT[+1224.439]ESIVR.FHexNAc(3)Hex(2)NeuAc(1)	.[42], T[+1224]	765.682	3	2295.03	2295.02	4	317	98.86	controllerType=0 controllerNumber=1 scan=3407	18.2791
01033:3	1	R.VQPT[+1136.423]ESIVR.F	HexNAc(4)Hex(2)	R.VQPT[+1136.423]ESIVR.FHexNAc(4)Hex(2)	T[+1136]	722.332	3	2164.98	2165	-7.1	317	102.29	controllerType=0 controllerNumber=1 scan=3349	18.1122
02032:2	1	R.VQPTES[+1677.587]IVR.F	HexNAc(3)Hex(3)NeuAc(2)	R.VQPTES[+1677.587]IVR.FHexNAc(3)Hex(3)NeuAc(2)	S[+1678]	1353.57	2	2706.14	2706.16	-8.9	317	121.06	controllerType=0 controllerNumber=1 scan=4404	21.1125
02408:4	1	R.[+42.011].VQPT[+1386.492]ESIVR.F	HexNAc(3)Hex(3)NeuAc(1)	R.[+42.011].VQPT[+1386.492]ESIVR.FHexNAc(3)Hex(3)NeuAc(1)	.[42], T[+1386]	615.026	4	2457.08	2457.08	2.4	317	125.87	controllerType=0 controllerNumber=1 scan=4804	22.272
00979:3	1	R.VQPT[+1386.492]ESIVR.F	HexNAc(3)Hex(3)NeuAc(1)	R.VQPT[+1386.492]ESIVR.FHexNAc(3)Hex(3)NeuAc(1)	T[+1386]	805.691	3	2415.06	2415.07	-2.6	317	427.52	controllerType=0 controllerNumber=1 scan=3293	17.9653
00924:3	1	R.VQPTES[+1167.418]IVR.F	HexNAc(2)Hex(2)Fuc(1)NeuAc(1)	R.VQPTES[+1167.418]IVR.FHexNAc(2)Hex(2)Fuc(1)NeuAc(1)	S[+1167]	732.667	3	2195.99	2195.99	-2.8	317	495.99	controllerType=0 controllerNumber=1 scan=3235	17.8001
11684:3	1	R.FPNITNLC[+57.021]PFGEVFNAT[+1532.550]R.F	HexNAc(3)Hex(3)Fuc(1)NeuAc(1)	R.FPNITNLC[+57.021]PFGEVFNAT[+1532.550]R.FHexNAc(3)Hex(3)Fuc(1)NeuAc(1)	C[+57], T[+1533]	1210.52	3	3629.55	3629.57	-5.8	326	3.05	controllerType=0 controllerNumber=1 scan=14545	49.2145
07315:3	1	S.[+42.011].T[+2189.798]FKC[+57.021]YGV.S	HexNAc(4)Hex(4)Fuc(3)NeuAc(1)	S.[+42.011].T[+2189.798]FKC[+57.021]YGV.SHexNAc(4)Hex(4)Fuc(3)NeuAc(1)	.[42], C[+57], T[+2190]	1036.07	3	3106.21	3106.22	-4.4	373	6.52	controllerType=0 controllerNumber=1 scan=9946	35.2969
15329:3	1	K.[+42.011].LNDLC[+57.021]FT[+1938.709]NVYADSFVIR.G	HexNAc(5)Hex(3)Fuc(1)NeuAc(1)	K.[+42.011].LNDLC[+57.021]FT[+1938.709]NVYADSFVIR.GHexNAc(5)Hex(3)Fuc(1)NeuAc(1)	.[42], C[+57], T[+1939]	1342.91	3	4026.71	4027.71	0.8	384	11.88	controllerType=0 controllerNumber=1 scan=18420	63.9793
05753:3	1	K.[+42.011].LNDLC[+57.021]FT[+876.322]NVYADSFVIR.G	HexNAc(2)Hex(2)Fuc(1)	K.[+42.011].LNDLC[+57.021]FT[+876.322]NVYADSFVIR.GHexNAc(2)Hex(2)Fuc(1)	.[42], C[+57], T[+876]	989.112	3	2965.32	2965.33	-2.6	384	12.33	controllerType=0 controllerNumber=1 scan=8313	31.15
13889:3	1	K.[+42.011].LNDLC[+57.021]FT[+1515.535]NVYADSFVIR.G	HexNAc(3)Hex(2)NeuAc(2)	K.[+42.011].LNDLC[+57.021]FT[+1515.535]NVYADSFVIR.GHexNAc(3)Hex(2)NeuAc(2)	.[42], C[+57], T[+1516]	1202.18	3	3604.52	3604.54	-5.4	384	15.99	controllerType=0 controllerNumber=1 scan=16885	57.8738
11529:3	1	K.[+42.011].LNDLC[+57.021]FT[+1823.645]NVYADSFVIR.G	HexNAc(3)Hex(3)Fuc(1)NeuAc(2)	K.[+42.011].LNDLC[+57.021]FT[+1823.645]NVYADSFVIR.GHexNAc(3)Hex(3)Fuc(1)NeuAc(2)	.[42], C[+57], T[+1824]	1304.88	3	3912.63	3912.65	-4.4	384	38.45	controllerType=0 controllerNumber=1 scan=14381	48.679
13909:3	1	K.[+42.011].LNDLC[+57.021]FT[+1677.587]NVYADSFVIR.G	HexNAc(3)Hex(3)NeuAc(2)	K.[+42.011].LNDLC[+57.021]FT[+1677.587]NVYADSFVIR.GHexNAc(3)Hex(3)NeuAc(2)	.[42], C[+57], T[+1678]	1256.2	3	3766.59	3766.59	-1.1	384	53.29	controllerType=0 controllerNumber=1 scan=16906	57.9585
05199:3	1	K.GFNC[+57.021]YFPLQS[+673.243]YGFQPTNGVGYQPYR.V	HexNAc(1)Hex(2)Fuc(1)	K.GFNC[+57.021]YFPLQS[+673.243]YGFQPTNGVGYQPYR.VHexNAc(1)Hex(2)Fuc(1)	C[+57], S[+673]	1211.86	3	3633.57	3633.59	-5.9	482	7.62	controllerType=0 controllerNumber=1 scan=7730	29.6626
06934:4	1	K.GFNC[+57.021]YFPLQS[+1823.645]YGFQPTNGVGYQPYR.V	HexNAc(3)Hex(3)Fuc(1)NeuAc(2)	K.GFNC[+57.021]YFPLQS[+1823.645]YGFQPTNGVGYQPYR.VHexNAc(3)Hex(3)Fuc(1)NeuAc(2)	C[+57], S[+1824]	1196.51	4	4783	4783.99	2.5	482	17.82	controllerType=0 controllerNumber=1 scan=9548	34.2713

## Sheet: Lambda
O-glycopeptides identified in Lambda S1 Protein
Query #:z	Protein Rank	Peptide < ProteinMetrics Confidential >	Glycans NHFAGNa	Glycopeptides	Modification Type(s)	Observed m/z	z	Observed (M+H)	Calc. mass (M+H)	Mass error (ppm)	Starting position	Score	Scan #	Scan Time
04211:3	1	K.TQSLLIVNNAT[+1501.555]NVVIK.V	HexNAc(5)Hex(3)	K.TQSLLIVNNAT[+1501.555]NVVIK.VHexNAc(5)Hex(3)	T[+1502]	1076.86	3	3228.56	3228.56	-1.5	114	101.87	controllerType=0 controllerNumber=1 scan=6763	27.8032
04273:3	1	K.TQSLLIVNNAT[+892.317]NVVIK.V	HexNAc(2)Hex(3)	K.TQSLLIVNNAT[+892.317]NVVIK.VHexNAc(2)Hex(3)	T[+892]	873.777	3	2619.32	2619.32	-2.5	114	381.1	controllerType=0 controllerNumber=1 scan=6828	27.9707
06089:3	1	S.S[+2466.914]ANNC[+57.021]TFEYVSQPFLMDLEGK.Q	HexNAc(6)Hex(5)Fuc(3)	S.S[+2466.914]ANNC[+57.021]TFEYVSQPFLMDLEGK.QHexNAc(6)Hex(5)Fuc(3)	C[+57], S[+2467]	1639.67	3	4917	4917.01	-2.4	162	2.73	controllerType=0 controllerNumber=1 scan=8734	32.9173
06113:4	1	S.SANNC[+57.021]TFEYVS[+2466.914]QPFLMDLEGK.Q	HexNAc(6)Hex(5)Fuc(3)	S.SANNC[+57.021]TFEYVS[+2466.914]QPFLMDLEGK.QHexNAc(6)Hex(5)Fuc(3)	C[+57], S[+2467]	1230.01	4	4917.01	4917.01	-1.3	162	58.15	controllerType=0 controllerNumber=1 scan=8760	32.991
09715:4	1	R.DLPQGFSALEPLVDLPIGINIT[+1866.688]R.F	HexNAc(6)Hex(4)	R.DLPQGFSALEPLVDLPIGINIT[+1866.688]R.FHexNAc(6)Hex(4)	T[+1867]	1087.01	4	4345.04	4345.05	-2.7	215	146.85	controllerType=0 controllerNumber=1 scan=12534	43.4297
09635:3	1	R.DLPQGFSALEPLVDLPIGINIT[+1825.661]R.F	HexNAc(5)Hex(5)	R.DLPQGFSALEPLVDLPIGINIT[+1825.661]R.FHexNAc(5)Hex(5)	T[+1826]	1435.35	3	4304.02	4304.02	0.1	215	180.4	controllerType=0 controllerNumber=1 scan=12450	43.2122
02436:3	1	K.GIYQT[+1677.587]SNFR.V	HexNAc(3)Hex(3)NeuAc(2)	K.GIYQT[+1677.587]SNFR.VHexNAc(3)Hex(3)NeuAc(2)	T[+1678]	921.71	3	2763.12	2763.12	-3.1	304	13.78	controllerType=0 controllerNumber=1 scan=4903	22.9035
02622:2	1	K.GIYQT[+1312.455]SNFR.V	HexNAc(2)Hex(2)NeuAc(2)	K.GIYQT[+1312.455]SNFR.VHexNAc(2)Hex(2)NeuAc(2)	T[+1312]	1199.5	2	2397.98	2397.99	-3.9	304	80.56	controllerType=0 controllerNumber=1 scan=5099	23.5412
01502:3	1	K.GIYQT[+1062.386]SNFR.V	HexNAc(3)Hex(1)NeuAc(1)	K.GIYQT[+1062.386]SNFR.VHexNAc(3)Hex(1)NeuAc(1)	T[+1062]	716.644	3	2147.92	2147.92	-2.9	304	159.77	controllerType=0 controllerNumber=1 scan=3921	20.0158
01390:3	1	K.GIYQT[+1208.444]SNFR.V	HexNAc(3)Hex(1)Fuc(1)NeuAc(1)	K.GIYQT[+1208.444]SNFR.VHexNAc(3)Hex(1)Fuc(1)NeuAc(1)	T[+1208]	765.333	3	2293.99	2293.98	1.5	304	188.2	controllerType=0 controllerNumber=1 scan=3803	19.6406
02933:2	1	K.GIYQT[+947.323]SNFR.V	HexNAc(1)Hex(1)NeuAc(2)	K.GIYQT[+947.323]SNFR.VHexNAc(1)Hex(1)NeuAc(2)	T[+947]	1016.93	2	2032.85	2032.86	-4.4	304	194.27	controllerType=0 controllerNumber=1 scan=5424	24.3785
01271:2	1	K.GIYQT[+1167.418]SNFR.V	HexNAc(2)Hex(2)Fuc(1)NeuAc(1)	K.GIYQT[+1167.418]SNFR.VHexNAc(2)Hex(2)Fuc(1)NeuAc(1)	T[+1167]	1126.98	2	2252.95	2252.96	-2.6	304	224.29	controllerType=0 controllerNumber=1 scan=3662	19.199
01282:2	1	K.GIYQT[+1224.439]SNFR.V	HexNAc(3)Hex(2)NeuAc(1)	K.GIYQT[+1224.439]SNFR.VHexNAc(3)Hex(2)NeuAc(1)	T[+1224]	1155.49	2	2309.97	2309.98	-3.2	304	234.48	controllerType=0 controllerNumber=1 scan=3674	19.2448
00955:3	1	R.VQPT[+1208.444]ESIVR.F	HexNAc(3)Hex(1)Fuc(1)NeuAc(1)	R.VQPT[+1208.444]ESIVR.FHexNAc(3)Hex(1)Fuc(1)NeuAc(1)	T[+1208]	746.342	3	2237.01	2237.02	-2.1	313	122.25	controllerType=0 controllerNumber=1 scan=3321	18.2037
01911:3	1	R.VQPT[+1312.455]ESIVR.F	HexNAc(2)Hex(2)NeuAc(2)	R.VQPT[+1312.455]ESIVR.FHexNAc(2)Hex(2)NeuAc(2)	T[+1312]	781.012	3	2341.02	2341.03	-2.7	313	146.03	controllerType=0 controllerNumber=1 scan=4352	21.3626
03126:2	1	R.VQPT[+947.323]ESIVR.F	HexNAc(1)Hex(1)NeuAc(2)	R.VQPT[+947.323]ESIVR.FHexNAc(1)Hex(1)NeuAc(2)	T[+947]	988.449	2	1975.89	1975.9	-2.9	313	146.11	controllerType=0 controllerNumber=1 scan=5630	24.9461
01085:4	1	R.VQPT[+1516.555]ESIVR.F	HexNAc(3)Hex(2)Fuc(2)NeuAc(1)	R.VQPT[+1516.555]ESIVR.FHexNAc(3)Hex(2)Fuc(2)NeuAc(1)	T[+1517]	637.035	4	2545.12	2545.13	-3.6	313	162.56	controllerType=0 controllerNumber=1 scan=3459	18.6117
00916:3	1	R.VQPT[+1224.439]ESIVR.F	HexNAc(3)Hex(2)NeuAc(1)	R.VQPT[+1224.439]ESIVR.FHexNAc(3)Hex(2)NeuAc(1)	T[+1224]	751.674	3	2253.01	2253.01	-2.3	313	162.83	controllerType=0 controllerNumber=1 scan=3281	18.0938
01796:3	1	R.VQPT[+1677.587]ESIVR.F	HexNAc(3)Hex(3)NeuAc(2)	R.VQPT[+1677.587]ESIVR.FHexNAc(3)Hex(3)NeuAc(2)	T[+1678]	902.722	3	2706.15	2706.16	-3.8	313	189	controllerType=0 controllerNumber=1 scan=4232	21.0203
00779:3	1	R.VQPT[+1021.360]ESIVR.F	HexNAc(2)Hex(2)NeuAc(1)	R.VQPT[+1021.360]ESIVR.FHexNAc(2)Hex(2)NeuAc(1)	T[+1021]	683.981	3	2049.93	2049.93	-2.3	313	193.14	controllerType=0 controllerNumber=1 scan=3137	17.6648
00980:3	1	R.VQPT[+859.307]ESIVR.F	HexNAc(2)Hex(1)NeuAc(1)	R.VQPT[+859.307]ESIVR.FHexNAc(2)Hex(1)NeuAc(1)	T[+859]	629.963	3	1887.87	1887.88	-3.3	313	208.88	controllerType=0 controllerNumber=1 scan=3348	18.2818
01099:3	1	R.VQPT[+656.228]ESIVR.F	HexNAc(1)Hex(1)NeuAc(1)	R.VQPT[+656.228]ESIVR.FHexNAc(1)Hex(1)NeuAc(1)	T[+656]	562.27	3	1684.8	1684.8	-3	313	238.12	controllerType=0 controllerNumber=1 scan=3473	18.6563
01021:3	1	R.VQPT[+1095.397]ESIVR.F	HexNAc(3)Hex(3)	R.VQPT[+1095.397]ESIVR.FHexNAc(3)Hex(3)	T[+1095]	708.663	3	2123.98	2123.97	2.5	313	246.57	controllerType=0 controllerNumber=1 scan=3391	18.4118
00934:2	1	R.VQPT[+1167.418]ESIVR.F	HexNAc(2)Hex(2)Fuc(1)NeuAc(1)	R.VQPT[+1167.418]ESIVR.FHexNAc(2)Hex(2)Fuc(1)NeuAc(1)	T[+1167]	1098.5	2	2195.99	2195.99	-2.5	313	249.7	controllerType=0 controllerNumber=1 scan=3299	18.1469
00773:3	1	R.VQPTES[+1021.360]IVR.F	HexNAc(2)Hex(2)NeuAc(1)	R.VQPTES[+1021.360]IVR.FHexNAc(2)Hex(2)NeuAc(1)	S[+1021]	683.981	3	2049.93	2049.93	-2.3	313	252.44	controllerType=0 controllerNumber=1 scan=3131	17.6381
00864:3	1	R.VQPT[+1386.492]ESIVR.F	HexNAc(3)Hex(3)NeuAc(1)	R.VQPT[+1386.492]ESIVR.FHexNAc(3)Hex(3)NeuAc(1)	T[+1386]	805.691	3	2415.06	2415.07	-2.7	313	275.77	controllerType=0 controllerNumber=1 scan=3226	17.8996
01013:3	1	R.VQPT[+1062.386]ESIVR.F	HexNAc(3)Hex(1)NeuAc(1)	R.VQPT[+1062.386]ESIVR.FHexNAc(3)Hex(1)NeuAc(1)	T[+1062]	697.657	3	2090.96	2090.96	-1.8	313	287.29	controllerType=0 controllerNumber=1 scan=3382	18.3872
00879:3	1	R.VQPT[+1532.550]ESIVR.F	HexNAc(3)Hex(3)Fuc(1)NeuAc(1)	R.VQPT[+1532.550]ESIVR.FHexNAc(3)Hex(3)Fuc(1)NeuAc(1)	T[+1533]	854.379	3	2561.12	2561.12	-0.4	313	300.34	controllerType=0 controllerNumber=1 scan=3242	17.9496
03120:2	1	R.VQPTES[+947.323]IVR.F	HexNAc(1)Hex(1)NeuAc(2)	R.VQPTES[+947.323]IVR.FHexNAc(1)Hex(1)NeuAc(2)	S[+947]	988.449	2	1975.89	1975.9	-2.9	313	335.66	controllerType=0 controllerNumber=1 scan=5624	24.9217
01924:2	1	R.VQPTES[+1312.455]IVR.F	HexNAc(2)Hex(2)NeuAc(2)	R.VQPTES[+1312.455]IVR.FHexNAc(2)Hex(2)NeuAc(2)	S[+1312]	1171.01	2	2341.02	2341.03	-3.1	313	408.1	controllerType=0 controllerNumber=1 scan=4366	21.4142
01828:2	1	R.VQPTES[+1677.587]IVR.F	HexNAc(3)Hex(3)NeuAc(2)	R.VQPTES[+1677.587]IVR.FHexNAc(3)Hex(3)NeuAc(2)	S[+1678]	1353.58	2	2706.16	2706.16	-1.9	313	472.53	controllerType=0 controllerNumber=1 scan=4265	21.1066
01224:2	1	R.VQPTES[+656.228]IVR.F	HexNAc(1)Hex(1)NeuAc(1)	R.VQPTES[+656.228]IVR.FHexNAc(1)Hex(1)NeuAc(1)	S[+656]	842.902	2	1684.8	1684.8	-2.6	313	483	controllerType=0 controllerNumber=1 scan=3611	19.0296
00926:2	1	R.VQPTES[+1167.418]IVR.F	HexNAc(2)Hex(2)Fuc(1)NeuAc(1)	R.VQPTES[+1167.418]IVR.FHexNAc(2)Hex(2)Fuc(1)NeuAc(1)	S[+1167]	1098.5	2	2195.99	2195.99	-2.5	313	511.03	controllerType=0 controllerNumber=1 scan=3291	18.1115
05712:3	1	K.LNDLC[+57.021]FT[+2043.740]NVYADSFVIR.G	HexNAc(4)Hex(4)Fuc(2)NeuAc(1)	K.LNDLC[+57.021]FT[+2043.740]NVYADSFVIR.GHexNAc(4)Hex(4)Fuc(2)NeuAc(1)	C[+57], T[+2044]	1363.91	3	4089.7	4090.74	-7.4	380	6.8	controllerType=0 controllerNumber=1 scan=8340	32.0164
10456:3	1	K.LNDLC[+57.021]FT[+2189.798]NVYADSFVIR.G	HexNAc(4)Hex(4)Fuc(3)NeuAc(1)	K.LNDLC[+57.021]FT[+2189.798]NVYADSFVIR.GHexNAc(4)Hex(4)Fuc(3)NeuAc(1)	C[+57], T[+2190]	1412.93	3	4236.77	4236.79	-4.5	380	13.71	controllerType=0 controllerNumber=1 scan=13315	45.8162
01860:1	1	L.[+42.011].TT[+892.317]R.T	HexNAc(2)Hex(3)	L.[+42.011].TT[+892.317]R.THexNAc(2)Hex(3)	.[42], T[+892]	1311.54	1	1311.54	1311.54	-0.4	19	103.12	controllerType=0 controllerNumber=1 scan=4277	20.9626
09899:2	1	S.[+42.011].SVLHS[+2189.798].T	HexNAc(4)Hex(4)Fuc(3)NeuAc(1)	S.[+42.011].SVLHS[+2189.798].THexNAc(4)Hex(4)Fuc(3)NeuAc(1)	.[42], S[+2190]	1387.56	2	2774.11	2774.1	2	46	74.24	controllerType=0 controllerNumber=1 scan=12703	43.4341
01575:3	1	S.[+42.011].S[+2263.835]VLHS.T	HexNAc(5)Hex(5)Fuc(3)	S.[+42.011].S[+2263.835]VLHS.THexNAc(5)Hex(5)Fuc(3)	.[42], S[+2264]	950.051	3	2848.14	2848.14	0	46	88.81	controllerType=0 controllerNumber=1 scan=3978	20.0755
01751:3	1	R.[+42.011].FDNPVLPFNDGVYFAST[+1898.703]EK.S	HexNAc(4)Hex(4)Fuc(3)	R.[+42.011].FDNPVLPFNDGVYFAST[+1898.703]EK.SHexNAc(4)Hex(4)Fuc(3)	.[42], T[+1899]	1367.26	3	4099.75	4100.74	3.9	79	7.93	controllerType=0 controllerNumber=1 scan=4163	20.6763
06325:3	1	R.FDNPVLPFNDGVYFAS[+1969.703]TEK.S	HexNAc(3)Hex(3)Fuc(2)NeuAc(2)	R.FDNPVLPFNDGVYFAS[+1969.703]TEK.SHexNAc(3)Hex(3)Fuc(2)NeuAc(2)	S[+1970]	1377.26	3	4129.76	4129.73	7.2	79	140.5	controllerType=0 controllerNumber=1 scan=8943	32.495
05898:3	1	R.FDNPVLPFNDGVYFAS[+2263.835]TEK.S	HexNAc(5)Hex(5)Fuc(3)	R.FDNPVLPFNDGVYFAS[+2263.835]TEK.SHexNAc(5)Hex(5)Fuc(3)	S[+2264]	1474.95	3	4422.84	4423.86	-4.5	79	308.85	controllerType=0 controllerNumber=1 scan=8500	31.6293
05552:1	1	T.[+42.011].TLDS[+1005.365]K.T	HexNAc(2)Hex(1)Fuc(1)NeuAc(1)	T.[+42.011].TLDS[+1005.365]K.THexNAc(2)Hex(1)Fuc(1)NeuAc(1)	.[42], S[+1005]	1610.67	1	1610.67	1610.68	-4.3	109	62.66	controllerType=0 controllerNumber=1 scan=8139	30.7542
04361:3	1	K.TQSLLIVNNAT[+1095.397]NVVIK.V	HexNAc(3)Hex(3)	K.TQSLLIVNNAT[+1095.397]NVVIK.VHexNAc(3)Hex(3)	T[+1095]	941.47	3	2822.4	2822.4	-2.2	114	254.2	controllerType=0 controllerNumber=1 scan=6890	27.6825
04533:3	1	Q.[+42.011].SLLIVNNAT[+1460.529]NVVIK.V	HexNAc(4)Hex(4)	Q.[+42.011].SLLIVNNAT[+1460.529]NVVIK.VHexNAc(4)Hex(4)	.[42], T[+1461]	1000.82	3	3000.44	3000.44	0.6	116	111.91	controllerType=0 controllerNumber=1 scan=7069	28.1288
04534:3	1	Q.[+42.011].S[+1460.529]LLIVNNATNVVIK.V	HexNAc(4)Hex(4)	Q.[+42.011].S[+1460.529]LLIVNNATNVVIK.VHexNAc(4)Hex(4)	.[42], S[+1461]	1000.82	3	3000.44	3000.44	0.6	116	112.28	controllerType=0 controllerNumber=1 scan=7070	28.1313
04722:3	1	Q.[+42.011].SLLIVNNAT[+1501.555]NVVIK.V	HexNAc(5)Hex(3)	Q.[+42.011].SLLIVNNAT[+1501.555]NVVIK.VHexNAc(5)Hex(3)	.[42], T[+1502]	1014.49	3	3041.46	3041.47	-0.7	116	154.98	controllerType=0 controllerNumber=1 scan=7266	28.6091
04682:3	1	Q.[+42.011].S[+1136.423]LLIVNNATNVVIK.V	HexNAc(4)Hex(2)	Q.[+42.011].S[+1136.423]LLIVNNATNVVIK.VHexNAc(4)Hex(2)	.[42], S[+1136]	892.784	3	2676.34	2676.33	0.9	116	185.97	controllerType=0 controllerNumber=1 scan=7224	28.5092
04356:3	1	Q.[+42.011].S[+1241.454]LLIVNNATNVVIK.V	HexNAc(3)Hex(3)Fuc(1)	Q.[+42.011].S[+1241.454]LLIVNNATNVVIK.VHexNAc(3)Hex(3)Fuc(1)	.[42], S[+1241]	927.795	3	2781.37	2781.36	1.6	116	196.27	controllerType=0 controllerNumber=1 scan=6885	27.6702
04679:3	1	Q.[+42.011].SLLIVNNAT[+1136.423]NVVIK.V	HexNAc(4)Hex(2)	Q.[+42.011].SLLIVNNAT[+1136.423]NVVIK.VHexNAc(4)Hex(2)	.[42], T[+1136]	892.784	3	2676.34	2676.33	0.9	116	211.31	controllerType=0 controllerNumber=1 scan=7221	28.4964
05643:3	1	Q.SLLIVNNAT[+2158.803]NVVIK.V	HexNAc(6)Hex(4)Fuc(2)	Q.SLLIVNNAT[+2158.803]NVVIK.VHexNAc(6)Hex(4)Fuc(2)	T[+2159]	1219.56	3	3656.67	3656.7	-9.6	116	254.79	controllerType=0 controllerNumber=1 scan=8235	31.0058
04351:3	1	Q.[+42.011].SLLIVNNAT[+1241.454]NVVIK.V	HexNAc(3)Hex(3)Fuc(1)	Q.[+42.011].SLLIVNNAT[+1241.454]NVVIK.VHexNAc(3)Hex(3)Fuc(1)	.[42], T[+1241]	927.795	3	2781.37	2781.36	1.6	116	255.53	controllerType=0 controllerNumber=1 scan=6880	27.6478
08123:4	1	Q.SLLIVNNAT[+1501.555]NVVIKVC[+57.021]EFQFC[+57.021]NDPFLGVYYHK.N	HexNAc(5)Hex(3)	Q.SLLIVNNAT[+1501.555]NVVIKVC[+57.021]EFQFC[+57.021]NDPFLGVYYHK.NHexNAc(5)Hex(3)	C[+57]*2, T[+1502]	1326.87	4	5304.46	5303.47	-1.7	116	364.02	controllerType=0 controllerNumber=1 scan=10831	37.3715
08122:4	1	Q.[+42.011].SLLIVNNAT[+1460.529]NVVIKVC[+57.021]EFQFC[+57.021]NDPFLGVYYHK.N	HexNAc(4)Hex(4)	Q.[+42.011].SLLIVNNAT[+1460.529]NVVIKVC[+57.021]EFQFC[+57.021]NDPFLGVYYHK.NHexNAc(4)Hex(4)	.[42], C[+57]*2, T[+1461]	1326.87	4	5304.46	5304.45	1.9	116	395.41	controllerType=0 controllerNumber=1 scan=10830	37.3662
06237:3	1	A.T[+1517.575]NVVIKVC[+57.021]EFQFC[+57.021]NDPFLGVYYHK.N	HexNAc(3)Hex(2)Fuc(4)	A.T[+1517.575]NVVIKVC[+57.021]EFQFC[+57.021]NDPFLGVYYHK.NHexNAc(3)Hex(2)Fuc(4)	C[+57]*2, T[+1518]	1499.02	3	4495.03	4495.01	3.9	124	301.08	controllerType=0 controllerNumber=1 scan=8852	32.3198
02781:3	1	K.S[+1969.703]WM[+15.995]ESEFR.V	HexNAc(3)Hex(3)Fuc(2)NeuAc(2)	K.S[+1969.703]WM[+15.995]ESEFR.VHexNAc(3)Hex(3)Fuc(2)NeuAc(2)	M[+16], S[+1970]	1019.72	3	3057.15	3057.15	-0.2	151	0.75	controllerType=0 controllerNumber=1 scan=5242	23.6192
09686:4	1	R.DLPQGFSALEPLVDLPIGINIT[+1444.534]R.F	HexNAc(4)Hex(3)Fuc(1)	R.DLPQGFSALEPLVDLPIGINIT[+1444.534]R.FHexNAc(4)Hex(3)Fuc(1)	T[+1445]	981.482	4	3922.91	3922.89	3.5	215	92.57	controllerType=0 controllerNumber=1 scan=12479	42.715
04807:4	1	S.S[+2189.798]GWTAGAAAYYVGYLQPR.T	HexNAc(4)Hex(4)Fuc(3)NeuAc(1)	S.S[+2189.798]GWTAGAAAYYVGYLQPR.THexNAc(4)Hex(4)Fuc(3)NeuAc(1)	S[+2190]	1031.2	4	4121.77	4120.74	7	249	244.08	controllerType=0 controllerNumber=1 scan=7355	28.8478
01509:3	1	K.[+42.011].GIYQT[+1224.439]SNFR.V	HexNAc(3)Hex(2)NeuAc(1)	K.[+42.011].GIYQT[+1224.439]SNFR.VHexNAc(3)Hex(2)NeuAc(1)	.[42], T[+1224]	784.669	3	2351.99	2351.99	2.3	304	45.1	controllerType=0 controllerNumber=1 scan=3908	19.8193
01319:2	1	K.GIYQT[+1168.438]SNFR.V	HexNAc(2)Hex(2)Fuc(3)	K.GIYQT[+1168.438]SNFR.VHexNAc(2)Hex(2)Fuc(3)	T[+1168]	1127.48	2	2253.95	2253.98	-9.9	304	96.72	controllerType=0 controllerNumber=1 scan=3703	19.3072
02778:2	1	K.GIYQTS[+1312.455]NFR.V	HexNAc(2)Hex(2)NeuAc(2)	K.GIYQTS[+1312.455]NFR.VHexNAc(2)Hex(2)NeuAc(2)	S[+1312]	1199.49	2	2397.98	2397.99	-4.9	304	123.66	controllerType=0 controllerNumber=1 scan=5239	23.6092
03083:2	1	K.GIYQTS[+947.323]NFR.V	HexNAc(1)Hex(1)NeuAc(2)	K.GIYQTS[+947.323]NFR.VHexNAc(1)Hex(1)NeuAc(2)	S[+947]	1016.93	2	2032.85	2032.86	-3.1	304	546.97	controllerType=0 controllerNumber=1 scan=5559	24.4762
01916:3	1	Q.[+42.011].TS[+2263.835]NFR.V	HexNAc(5)Hex(5)Fuc(3)	Q.[+42.011].TS[+2263.835]NFR.VHexNAc(5)Hex(5)Fuc(3)	.[42], S[+2264]	977.399	3	2930.18	2930.16	8.8	308	51.77	controllerType=0 controllerNumber=1 scan=4336	21.1415
01684:3	1	Q.[+42.011].TS[+1938.709]NFR.V	HexNAc(5)Hex(3)Fuc(1)NeuAc(1)	Q.[+42.011].TS[+1938.709]NFR.VHexNAc(5)Hex(3)Fuc(1)NeuAc(1)	.[42], S[+1939]	869.009	3	2605.01	2605.03	-7	308	93.63	controllerType=0 controllerNumber=1 scan=4093	20.4827
01006:4	1	R.[+42.011].VQPT[+1386.492]ESIVR.F	HexNAc(3)Hex(3)NeuAc(1)	R.[+42.011].VQPT[+1386.492]ESIVR.FHexNAc(3)Hex(3)NeuAc(1)	.[42], T[+1386]	615.027	4	2457.08	2457.08	3.3	313	163.05	controllerType=0 controllerNumber=1 scan=3376	18.3918
00999:2	1	R.VQPT[+568.212]ESIVR.F	HexNAc(2)Hex(1)	R.VQPT[+568.212]ESIVR.FHexNAc(2)Hex(1)	T[+568]	798.893	2	1596.78	1596.79	-3.7	313	213.92	controllerType=0 controllerNumber=1 scan=3368	18.3563
00995:2	1	R.VQPT[+406.159]ESIVR.F	HexNAc(2)	R.VQPT[+406.159]ESIVR.FHexNAc(2)	T[+406]	717.868	2	1434.73	1434.73	-2.7	313	236.99	controllerType=0 controllerNumber=1 scan=3364	18.3483
01002:2	1	R.VQPT[+730.264]ESIVR.F	HexNAc(2)Hex(2)	R.VQPT[+730.264]ESIVR.FHexNAc(2)Hex(2)	T[+730]	879.919	2	1758.83	1758.84	-4.3	313	301.22	controllerType=0 controllerNumber=1 scan=3371	18.3706
00997:2	1	R.VQPTES[+568.212]IVR.F	HexNAc(2)Hex(1)	R.VQPTES[+568.212]IVR.FHexNAc(2)Hex(1)	S[+568]	798.893	2	1596.78	1596.79	-3.7	313	423.26	controllerType=0 controllerNumber=1 scan=3366	18.3512
00998:2	1	R.VQPTES[+730.264]IVR.F	HexNAc(2)Hex(2)	R.VQPTES[+730.264]IVR.FHexNAc(2)Hex(2)	S[+730]	879.919	2	1758.83	1758.84	-4.3	313	520.8	controllerType=0 controllerNumber=1 scan=3367	18.3524
02286:3	1	S.[+42.011].T[+2466.914]FK.C	HexNAc(6)Hex(5)Fuc(3)	S.[+42.011].T[+2466.914]FK.CHexNAc(6)Hex(5)Fuc(3)	.[42], T[+2467]	968.724	3	2904.16	2904.15	0.9	369	51.46	controllerType=0 controllerNumber=1 scan=4725	22.2737
02810:3	1	S.[+42.011].T[+2158.803]FKC[+57.021]YGV.S	HexNAc(6)Hex(4)Fuc(2)	S.[+42.011].T[+2158.803]FKC[+57.021]YGV.SHexNAc(6)Hex(4)Fuc(2)	.[42], C[+57], T[+2159]	1025.75	3	3075.23	3075.23	0.3	369	26.04	controllerType=0 controllerNumber=1 scan=5273	23.7346
07142:2	1	R.[+42.011].QIAPGQT[+1532.550]GK.I	HexNAc(3)Hex(3)Fuc(1)NeuAc(1)	R.[+42.011].QIAPGQT[+1532.550]GK.IHexNAc(3)Hex(3)Fuc(1)NeuAc(1)	.[42], T[+1533]	1237.53	2	2474.05	2474.05	-2.1	402	46.84	controllerType=0 controllerNumber=1 scan=9803	34.5378
01327:3	1	D.S[+714.269]KVGGNYNYQYR.L	HexNAc(2)Hex(1)Fuc(1)	D.S[+714.269]KVGGNYNYQYR.LHexNAc(2)Hex(1)Fuc(1)	S[+714]	721.664	3	2162.98	2162.96	7.8	436	235.3	controllerType=0 controllerNumber=1 scan=3712	19.3448
00910:3	1	K.PFERDIS[+1238.418].T	HexNAc(1)Hex(1)NeuAc(3)	K.PFERDIS[+1238.418].THexNAc(1)Hex(1)NeuAc(3)	S[+1238]	701.283	3	2101.83	2101.84	-4.7	456	79.61	controllerType=0 controllerNumber=1 scan=3275	18.0597
01933:3	1	R.DIS[+1969.703]TEIYQAG.S	HexNAc(3)Hex(3)Fuc(2)NeuAc(2)	R.DIS[+1969.703]TEIYQAG.SHexNAc(3)Hex(3)Fuc(2)NeuAc(2)	S[+1970]	1022.74	3	3066.21	3066.22	-4.2	460	1.69	controllerType=0 controllerNumber=1 scan=4354	21.1879
00426:4	1	S.[+42.011].TPC[+57.021]NGVEGFNC[+57.021]YS[+1515.535]PLQ.S	HexNAc(3)Hex(2)NeuAc(2)	S.[+42.011].TPC[+57.021]NGVEGFNC[+57.021]YS[+1515.535]PLQ.SHexNAc(3)Hex(2)NeuAc(2)	.[42], C[+57]*2, S[+1516]	850.834	4	3400.32	3400.32	-2.4	471	42.19	controllerType=0 controllerNumber=1 scan=2735	16.0889
07491:3	1	Y.[+42.011].SPLQSYGFQPT[+1444.534]NGVGYQPYR.V	HexNAc(4)Hex(3)Fuc(1)	Y.[+42.011].SPLQSYGFQPT[+1444.534]NGVGYQPYR.VHexNAc(4)Hex(3)Fuc(1)	.[42], T[+1445]	1249.21	3	3745.61	3745.63	-5.6	483	93.67	controllerType=0 controllerNumber=1 scan=10169	35.5554
02701:3	1	K.[+42.011].S[+2189.798]TNLVK.N	HexNAc(4)Hex(4)Fuc(3)NeuAc(1)	K.[+42.011].S[+2189.798]TNLVK.NHexNAc(4)Hex(4)Fuc(3)NeuAc(1)	.[42], S[+2190]	965.077	3	2893.22	2893.2	6.4	523	53.59	controllerType=0 controllerNumber=1 scan=5158	23.3621
02711:3	1	S.[+42.011].T[+2263.835]NLVKNK.C	HexNAc(5)Hex(5)Fuc(3)	S.[+42.011].T[+2263.835]NLVKNK.CHexNAc(5)Hex(5)Fuc(3)	.[42], T[+2264]	1041.45	3	3122.34	3122.34	-0.6	524	2.4	controllerType=0 controllerNumber=1 scan=5169	23.3942
17463:2	1	R.DIADTT[+1969.703]DAVR.D	HexNAc(3)Hex(3)Fuc(2)NeuAc(2)	R.DIADTT[+1969.703]DAVR.DHexNAc(3)Hex(3)Fuc(2)NeuAc(2)	T[+1970]	1523.61	2	3046.22	3046.23	-1.2	561	7.64	controllerType=0 controllerNumber=1 scan=22523	87.1575
03666:3	1	R.DIADTT[+1866.688]DAVR.D	HexNAc(6)Hex(4)	R.DIADTT[+1866.688]DAVR.DHexNAc(6)Hex(4)	T[+1867]	981.736	3	2943.19	2943.21	-5.7	561	29.65	controllerType=0 controllerNumber=1 scan=6165	25.8759
00623:3	1	S.[+42.011].TGS[+2158.803]NVFQTR.A	HexNAc(6)Hex(4)Fuc(2)	S.[+42.011].TGS[+2158.803]NVFQTR.AHexNAc(6)Hex(4)Fuc(2)	.[42], S[+2159]	1070.78	3	3210.32	3210.32	-0.5	631	54.01	controllerType=0 controllerNumber=1 scan=2971	17.0984
00777:3	1	S.TGSNVFQT[+1183.413]R.A	HexNAc(2)Hex(3)NeuAc(1)	S.TGSNVFQT[+1183.413]R.AHexNAc(2)Hex(3)NeuAc(1)	T[+1183]	731.643	3	2192.91	2192.92	-2.3	631	54.17	controllerType=0 controllerNumber=1 scan=3135	17.66
03309:2	1	S.TGS[+568.212]NVFQTR.A	HexNAc(2)Hex(1)	S.TGS[+568.212]NVFQTR.AHexNAc(2)Hex(1)	S[+568]	789.359	2	1577.71	1577.72	-4.8	631	88.08	controllerType=0 controllerNumber=1 scan=5794	25.0187
03967:4	1	K.TQSLLIVNNAT[+1825.661]NVVIK.V	HexNAc(5)Hex(5)	K.TQSLLIVNNAT[+1825.661]NVVIK.VHexNAc(5)Hex(5)	T[+1826]	888.92	4	3552.66	3552.67	-2.6	114	339.79	controllerType=0 controllerNumber=1 scan=6523	27.3974
06002:3	1	S.SANNC[+57.021]TFEYVS[+2263.835]QPFLMDLEGK.Q	HexNAc(5)Hex(5)Fuc(3)	S.SANNC[+57.021]TFEYVS[+2263.835]QPFLMDLEGK.QHexNAc(5)Hex(5)Fuc(3)	C[+57], S[+2264]	1571.98	3	4713.93	4713.94	-1.2	162	67.61	controllerType=0 controllerNumber=1 scan=8664	33.183
05119:4	1	S.S[+2466.914]GWTAGAAAYYVGYLQPR.T	HexNAc(6)Hex(5)Fuc(3)	S.S[+2466.914]GWTAGAAAYYVGYLQPR.THexNAc(6)Hex(5)Fuc(3)	S[+2467]	1099.98	4	4396.88	4397.86	6.6	249	316.3	controllerType=0 controllerNumber=1 scan=7738	30.907
01403:2	1	K.GIYQT[+1021.360]SNFR.V	HexNAc(2)Hex(2)NeuAc(1)	K.GIYQT[+1021.360]SNFR.VHexNAc(2)Hex(2)NeuAc(1)	T[+1021]	1053.95	2	2106.89	2106.9	-2.7	304	282.68	controllerType=0 controllerNumber=1 scan=3832	19.7901
01401:2	1	K.GIYQTS[+1021.360]NFR.V	HexNAc(2)Hex(2)NeuAc(1)	K.GIYQTS[+1021.360]NFR.VHexNAc(2)Hex(2)NeuAc(1)	S[+1021]	1053.95	2	2106.89	2106.9	-2.7	304	511.77	controllerType=0 controllerNumber=1 scan=3830	19.7794
01042:4	1	R.VQPT[+1428.539]ESIVR.F	HexNAc(4)Hex(2)Fuc(2)	R.VQPT[+1428.539]ESIVR.FHexNAc(4)Hex(2)Fuc(2)	T[+1429]	615.028	4	2457.09	2457.11	-9.6	313	219.09	controllerType=0 controllerNumber=1 scan=3421	18.5331
01921:2	1	R.VQPTES[+859.307]IVR.F	HexNAc(2)Hex(1)NeuAc(1)	R.VQPTES[+859.307]IVR.FHexNAc(2)Hex(1)NeuAc(1)	S[+859]	944.439	2	1887.87	1887.88	-5.6	313	567.65	controllerType=0 controllerNumber=1 scan=4378	21.5043
07136:4	1	R.AGC[+57.021]LIGAEHVNNS[+2189.798]YEC[+57.021]DIPIGAGIC[+57.021]A.S	HexNAc(4)Hex(4)Fuc(3)NeuAc(1)	R.AGC[+57.021]LIGAEHVNNS[+2189.798]YEC[+57.021]DIPIGAGIC[+57.021]A.SHexNAc(4)Hex(4)Fuc(3)NeuAc(1)	C[+57]*3, S[+2190]	1238.76	4	4952.04	4951.04	-0.8	640	278.23	controllerType=0 controllerNumber=1 scan=9853	36.5075

## Sheet: Mu
O-glycopeptides identified in Mu S1 Protein
Query #:z	Protein Rank	Peptide < ProteinMetrics Confidential >	Glycans NHFAGNa	Glycopeptides	Modification Type(s)	Observed m/z	z	Observed (M+H)	Calc. mass (M+H)	Mass error (ppm)	Starting position	Score	Scan #	Scan Time
03171:3	1	S.[+42.011].SQC[+57.021]VNLT[+1825.661]TR.T	HexNAc(5)Hex(5)	S.[+42.011].SQC[+57.021]VNLT[+1825.661]TR.THexNAc(5)Hex(5)	.[42], C[+57], T[+1826]	982.732	3	2946.18	2946.2	-7.1	13	17.98	controllerType=0 controllerNumber=1 scan=5277	24.3215
02501:3	1	S.S[+1938.709]QC[+57.021]VNLTTR.T	HexNAc(5)Hex(3)Fuc(1)NeuAc(1)	S.S[+1938.709]QC[+57.021]VNLTTR.THexNAc(5)Hex(3)Fuc(1)NeuAc(1)	C[+57], S[+1939]	1006.42	3	3017.24	3017.24	-0.6	13	22.51	controllerType=0 controllerNumber=1 scan=4456	21.4441
03166:3	1	S.[+42.011].S[+1825.661]QC[+57.021]VNLTTR.T	HexNAc(5)Hex(5)	S.[+42.011].S[+1825.661]QC[+57.021]VNLTTR.THexNAc(5)Hex(5)	.[42], C[+57], S[+1826]	982.732	3	2946.18	2946.2	-7.1	13	27.73	controllerType=0 controllerNumber=1 scan=5272	24.3092
03295:2	1	S.[+42.011].S[+1501.555]QC[+57.021]VNLTTR.T	HexNAc(5)Hex(3)	S.[+42.011].S[+1501.555]QC[+57.021]VNLTTR.THexNAc(5)Hex(3)	.[42], C[+57], S[+1502]	1311.54	2	2622.08	2622.1	-7.7	13	85.38	controllerType=0 controllerNumber=1 scan=5407	24.681
03203:2	1	S.[+42.011].S[+1460.529]QC[+57.021]VNLTTR.T	HexNAc(4)Hex(4)	S.[+42.011].S[+1460.529]QC[+57.021]VNLTTR.THexNAc(4)Hex(4)	.[42], C[+57], S[+1461]	1291.03	2	2581.05	2581.07	-8.3	13	109.34	controllerType=0 controllerNumber=1 scan=5310	24.3977
03259:2	1	S.[+42.011].S[+1095.397]QC[+57.021]VNLTTR.T	HexNAc(3)Hex(3)	S.[+42.011].S[+1095.397]QC[+57.021]VNLTTR.THexNAc(3)Hex(3)	.[42], C[+57], S[+1095]	1108.46	2	2215.92	2215.94	-9.4	13	126.02	controllerType=0 controllerNumber=1 scan=5369	24.5755
05741:3	1	K.TQSLLIVNNAT[+1866.688]NVVIK.V	HexNAc(6)Hex(4)	K.TQSLLIVNNAT[+1866.688]NVVIK.VHexNAc(6)Hex(4)	T[+1867]	1198.57	3	3593.7	3593.69	2.3	114	48.55	controllerType=0 controllerNumber=1 scan=8035	31.7429
05540:3	1	K.TQSLLIVNNAT[+1825.661]NVVIK.V	HexNAc(5)Hex(5)	K.TQSLLIVNNAT[+1825.661]NVVIK.VHexNAc(5)Hex(5)	T[+1826]	1184.89	3	3552.65	3552.67	-6	114	65.14	controllerType=0 controllerNumber=1 scan=7824	31.2525
05911:3	1	K.TQSLLIVNNAT[+1460.529]NVVIK.V	HexNAc(4)Hex(4)	K.TQSLLIVNNAT[+1460.529]NVVIK.VHexNAc(4)Hex(4)	T[+1461]	1063.18	3	3187.53	3187.53	-3	114	104.66	controllerType=0 controllerNumber=1 scan=8213	32.1652
05570:3	1	K.TQSLLIVNNAT[+1501.555]NVVIK.V	HexNAc(5)Hex(3)	K.TQSLLIVNNAT[+1501.555]NVVIK.VHexNAc(5)Hex(3)	T[+1502]	1076.86	3	3228.56	3228.56	-0.5	114	399.23	controllerType=0 controllerNumber=1 scan=7857	31.3265
06835:3	1	Q.[+42.011].SLLIVNNAT[+2043.740]NVVIK.V	HexNAc(4)Hex(4)Fuc(2)NeuAc(1)	Q.[+42.011].SLLIVNNAT[+2043.740]NVVIK.VHexNAc(4)Hex(4)Fuc(2)NeuAc(1)	.[42], T[+2044]	1195.22	3	3583.64	3583.65	-2.6	116	140.89	controllerType=0 controllerNumber=1 scan=9178	34.4227
05405:3	1	Q.[+42.011].SLLIVNNAT[+2158.803]NVVIK.V	HexNAc(6)Hex(4)Fuc(2)	Q.[+42.011].SLLIVNNAT[+2158.803]NVVIK.VHexNAc(6)Hex(4)Fuc(2)	.[42], T[+2159]	1233.58	3	3698.72	3698.71	0.5	116	183.92	controllerType=0 controllerNumber=1 scan=7682	30.9309
06611:3	1	Q.[+42.011].SLLIVNNAT[+1898.703]NVVIK.V	HexNAc(4)Hex(4)Fuc(3)	Q.[+42.011].SLLIVNNAT[+1898.703]NVVIK.VHexNAc(4)Hex(4)Fuc(3)	.[42], T[+1899]	1146.87	3	3438.6	3438.61	-2.6	116	219.05	controllerType=0 controllerNumber=1 scan=8943	33.8651
06957:3	1	S.SANNC[+57.021]TFEYVS[+1850.693]QPFLMDLEGK.Q	HexNAc(6)Hex(3)Fuc(1)	S.SANNC[+57.021]TFEYVS[+1850.693]QPFLMDLEGK.QHexNAc(6)Hex(3)Fuc(1)	C[+57], S[+1851]	1434.61	3	4301.81	4300.79	2.7	162	41.95	controllerType=0 controllerNumber=1 scan=9308	34.7209
06863:3	1	S.[+42.011].SANNC[+57.021]TFEYVS[+1590.592]QPFLM[+15.995]DLEGK.Q	HexNAc(4)Hex(3)Fuc(2)	S.[+42.011].SANNC[+57.021]TFEYVS[+1590.592]QPFLM[+15.995]DLEGK.QHexNAc(4)Hex(3)Fuc(2)	.[42], C[+57], M[+16], S[+1591]	1366.92	3	4098.74	4098.7	9.6	162	52.33	controllerType=0 controllerNumber=1 scan=9208	34.4952
12285:3	1	R.DLPQGFSALEPLVDLPIGINIT[+1501.555]R.F	HexNAc(5)Hex(3)	R.DLPQGFSALEPLVDLPIGINIT[+1501.555]R.FHexNAc(5)Hex(3)	T[+1502]	1327.31	3	3979.91	3979.92	-1.5	215	156.91	controllerType=0 controllerNumber=1 scan=14877	47.0842
11921:3	1	F.SALEPLVDLPIGINIT[+2263.835]R.F	HexNAc(5)Hex(5)Fuc(3)	F.SALEPLVDLPIGINIT[+2263.835]R.FHexNAc(5)Hex(5)Fuc(3)	T[+2264]	1361.98	3	4083.91	4084.88	8.7	221	125.84	controllerType=0 controllerNumber=1 scan=14498	46.2158
03028:3	1	S.SSGWT[+1866.688]AGAAAYYVGYLQPR.T	HexNAc(6)Hex(4)	S.SSGWT[+1866.688]AGAAAYYVGYLQPR.THexNAc(6)Hex(4)	T[+1867]	1295.57	3	3884.7	3884.66	8.7	255	36.57	controllerType=0 controllerNumber=1 scan=5125	23.8443
10307:3	1	S.[+42.011].SSGWT[+917.349]AGAAAYYVGYLQPR.T	HexNAc(3)Hex(1)Fuc(1)	S.[+42.011].SSGWT[+917.349]AGAAAYYVGYLQPR.THexNAc(3)Hex(1)Fuc(1)	.[42], T[+917]	993.125	3	2977.36	2977.34	8.3	255	129.5	controllerType=0 controllerNumber=1 scan=12814	42.3627
18936:2	1	W.[+42.011].T[+730.264]AGAAAYYVGYLQPR.T	HexNAc(2)Hex(2)	W.[+42.011].T[+730.264]AGAAAYYVGYLQPR.THexNAc(2)Hex(2)	.[42], T[+730]	1187.05	2	2373.1	2373.09	6.4	259	205.2	controllerType=0 controllerNumber=1 scan=21888	67.1064
04063:2	1	K.S[+947.323]FTVEK.G	HexNAc(1)Hex(1)NeuAc(2)	K.S[+947.323]FTVEK.GHexNAc(1)Hex(1)NeuAc(2)	S[+947]	829.348	2	1657.69	1657.69	-3.8	305	348.42	controllerType=0 controllerNumber=1 scan=6256	27.2716
04559:2	1	K.GIYQT[+947.323]SNFR.V	HexNAc(1)Hex(1)NeuAc(2)	K.GIYQT[+947.323]SNFR.VHexNAc(1)Hex(1)NeuAc(2)	T[+947]	1016.93	2	2032.85	2032.86	-3.2	311	143	controllerType=0 controllerNumber=1 scan=6781	28.7054
01730:4	1	K.GIYQT[+1120.428]SNFR.V	HexNAc(4)Hex(1)Fuc(1)	K.GIYQT[+1120.428]SNFR.VHexNAc(4)Hex(1)Fuc(1)	T[+1120]	552.245	4	2205.96	2205.97	-4.2	311	170.26	controllerType=0 controllerNumber=1 scan=3640	18.7067
04129:3	1	K.GIYQT[+1312.455]SNFR.V	HexNAc(2)Hex(2)NeuAc(2)	K.GIYQT[+1312.455]SNFR.VHexNAc(2)Hex(2)NeuAc(2)	T[+1312]	799.999	3	2397.98	2397.99	-4.2	311	330.85	controllerType=0 controllerNumber=1 scan=6326	27.4769
04558:2	1	K.GIYQTS[+947.323]NFR.V	HexNAc(1)Hex(1)NeuAc(2)	K.GIYQTS[+947.323]NFR.VHexNAc(1)Hex(1)NeuAc(2)	S[+947]	1016.93	2	2032.85	2032.86	-3.2	311	387.68	controllerType=0 controllerNumber=1 scan=6780	28.7042
04233:2	1	K.GIYQTS[+1312.455]NFR.V	HexNAc(2)Hex(2)NeuAc(2)	K.GIYQTS[+1312.455]NFR.VHexNAc(2)Hex(2)NeuAc(2)	S[+1312]	1199.49	2	2397.98	2397.99	-5.6	311	509.44	controllerType=0 controllerNumber=1 scan=6435	27.7669
03872:2	1	R.VQPT[+656.228]ESIVR.F	HexNAc(1)Hex(1)NeuAc(1)	R.VQPT[+656.228]ESIVR.FHexNAc(1)Hex(1)NeuAc(1)	T[+656]	842.901	2	1684.8	1684.8	-3.6	320	49.34	controllerType=0 controllerNumber=1 scan=6049	26.6524
04250:2	1	R.VQPT[+947.323]ESIVR.F	HexNAc(1)Hex(1)NeuAc(2)	R.VQPT[+947.323]ESIVR.FHexNAc(1)Hex(1)NeuAc(2)	T[+947]	988.448	2	1975.89	1975.9	-3.7	320	49.95	controllerType=0 controllerNumber=1 scan=6453	27.8139
02518:2	1	R.VQPTES[+656.228]IVR.F	HexNAc(1)Hex(1)NeuAc(1)	R.VQPTES[+656.228]IVR.FHexNAc(1)Hex(1)NeuAc(1)	S[+656]	842.901	2	1684.79	1684.8	-3.7	320	65.22	controllerType=0 controllerNumber=1 scan=4474	21.5254
02511:3	1	R.VQPT[+1224.439]ESIVR.F	HexNAc(3)Hex(2)NeuAc(1)	R.VQPT[+1224.439]ESIVR.FHexNAc(3)Hex(2)NeuAc(1)	T[+1224]	751.672	3	2253	2253.01	-4.6	320	102.51	controllerType=0 controllerNumber=1 scan=4467	21.4913
01905:2	1	R.VQPT[+859.307]ESIVR.F	HexNAc(2)Hex(1)NeuAc(1)	R.VQPT[+859.307]ESIVR.FHexNAc(2)Hex(1)NeuAc(1)	T[+859]	944.441	2	1887.87	1887.88	-3.5	320	107.55	controllerType=0 controllerNumber=1 scan=3823	19.2081
02577:3	1	R.VQPT[+1208.444]ESIVR.F	HexNAc(3)Hex(1)Fuc(1)NeuAc(1)	R.VQPT[+1208.444]ESIVR.FHexNAc(3)Hex(1)Fuc(1)NeuAc(1)	T[+1208]	746.341	3	2237.01	2237.02	-3.6	320	147.55	controllerType=0 controllerNumber=1 scan=4537	21.7366
03787:2	1	R.VQPT[+1312.455]ESIVR.F	HexNAc(2)Hex(2)NeuAc(2)	R.VQPT[+1312.455]ESIVR.FHexNAc(2)Hex(2)NeuAc(2)	T[+1312]	1171.01	2	2341.02	2341.03	-4	320	168.02	controllerType=0 controllerNumber=1 scan=5956	26.389
02360:3	1	R.VQPT[+1062.386]ESIVR.F	HexNAc(3)Hex(1)NeuAc(1)	R.VQPT[+1062.386]ESIVR.FHexNAc(3)Hex(1)NeuAc(1)	T[+1062]	697.656	3	2090.95	2090.96	-3.1	320	181.51	controllerType=0 controllerNumber=1 scan=4306	20.8829
02286:3	1	R.VQPT[+1167.418]ESIVR.F	HexNAc(2)Hex(2)Fuc(1)NeuAc(1)	R.VQPT[+1167.418]ESIVR.FHexNAc(2)Hex(2)Fuc(1)NeuAc(1)	T[+1167]	732.666	3	2195.98	2195.99	-3.5	320	185.43	controllerType=0 controllerNumber=1 scan=4227	20.5728
02269:2	1	R.VQPT[+1021.360]ESIVR.F	HexNAc(2)Hex(2)NeuAc(1)	R.VQPT[+1021.360]ESIVR.FHexNAc(2)Hex(2)NeuAc(1)	T[+1021]	1025.47	2	2049.93	2049.93	-3.5	320	195.48	controllerType=0 controllerNumber=1 scan=4209	20.5022
02544:2	1	R.VQPTES[+859.307]IVR.F	HexNAc(2)Hex(1)NeuAc(1)	R.VQPTES[+859.307]IVR.FHexNAc(2)Hex(1)NeuAc(1)	S[+859]	944.441	2	1887.87	1887.88	-3.3	320	377.49	controllerType=0 controllerNumber=1 scan=4501	21.5768
02930:2	1	R.VQPTES[+1021.360]IVR.F	HexNAc(2)Hex(2)NeuAc(1)	R.VQPTES[+1021.360]IVR.FHexNAc(2)Hex(2)NeuAc(1)	S[+1021]	1025.47	2	2049.93	2049.93	-3.3	320	395.11	controllerType=0 controllerNumber=1 scan=4978	23.3145
02216:2	1	R.VQPT[+568.212]ESIVR.F	HexNAc(2)Hex(1)	R.VQPT[+568.212]ESIVR.FHexNAc(2)Hex(1)	T[+568]	798.893	2	1596.78	1596.79	-3.9	320	417.89	controllerType=0 controllerNumber=1 scan=4153	20.2878
03890:2	1	R.VQPTES[+947.323]IVR.F	HexNAc(1)Hex(1)NeuAc(2)	R.VQPTES[+947.323]IVR.FHexNAc(1)Hex(1)NeuAc(2)	S[+947]	988.448	2	1975.89	1975.9	-3.7	320	543.21	controllerType=0 controllerNumber=1 scan=6069	26.695
01951:2	1	R.VQPTES[+1062.386]IVR.F	HexNAc(3)Hex(1)NeuAc(1)	R.VQPTES[+1062.386]IVR.FHexNAc(3)Hex(1)NeuAc(1)	S[+1062]	1045.98	2	2090.95	2090.96	-2.8	320	545.19	controllerType=0 controllerNumber=1 scan=3872	19.354
03781:2	1	R.VQPTES[+1312.455]IVR.F	HexNAc(2)Hex(2)NeuAc(2)	R.VQPTES[+1312.455]IVR.FHexNAc(2)Hex(2)NeuAc(2)	S[+1312]	1171.01	2	2341.02	2341.03	-4	320	579.68	controllerType=0 controllerNumber=1 scan=5950	26.3697
07621:3	1	K.LNDLC[+57.021]FTNVYADS[+1823.645]FVIR.G	HexNAc(3)Hex(3)Fuc(1)NeuAc(2)	K.LNDLC[+57.021]FTNVYADS[+1823.645]FVIR.GHexNAc(3)Hex(3)Fuc(1)NeuAc(2)	C[+57], S[+1824]	1290.89	3	3870.65	3870.64	1.8	387	39.13	controllerType=0 controllerNumber=1 scan=10005	36.2414
12176:2	1	K.LNDLC[+57.021]FTNVYADS[+933.344]FVIR.G	HexNAc(3)Hex(2)	K.LNDLC[+57.021]FTNVYADS[+933.344]FVIR.GHexNAc(3)Hex(2)	C[+57], S[+933]	1490.66	2	2980.32	2980.34	-7.5	387	148.7	controllerType=0 controllerNumber=1 scan=14764	46.8389
17307:3	1	K.LNDLC[+57.021]FT[+892.317]NVYADSFVIR.G	HexNAc(2)Hex(3)	K.LNDLC[+57.021]FT[+892.317]NVYADSFVIR.GHexNAc(2)Hex(3)	C[+57], T[+892]	980.439	3	2939.3	2939.31	-3.4	387	192.13	controllerType=0 controllerNumber=1 scan=20152	61.7235
07645:4	1	R.AGC[+57.021]LIGAEHVNNS[+1167.418]YEC[+57.021]DIPIGAGIC[+57.021]A.S	HexNAc(2)Hex(2)Fuc(1)NeuAc(1)	R.AGC[+57.021]LIGAEHVNNS[+1167.418]YEC[+57.021]DIPIGAGIC[+57.021]A.SHexNAc(2)Hex(2)Fuc(1)NeuAc(1)	C[+57]*3, S[+1167]	982.922	4	3928.67	3928.66	2.7	647	295.99	controllerType=0 controllerNumber=1 scan=10031	36.3253
04023:2	1	S.[+42.011].S[+1370.497]QC[+57.021]VNLTTR.T	HexNAc(3)Hex(2)Fuc(1)NeuAc(1)	S.[+42.011].S[+1370.497]QC[+57.021]VNLTTR.THexNAc(3)Hex(2)Fuc(1)NeuAc(1)	.[42], C[+57], S[+1370]	1246.03	2	2491.05	2491.04	2.8	13	80.25	controllerType=0 controllerNumber=1 scan=6525	29.134
04026:2	1	R.[+42.011].TQLPPAYT[+1444.534]N.S	HexNAc(4)Hex(3)Fuc(1)	R.[+42.011].TQLPPAYT[+1444.534]N.SHexNAc(4)Hex(3)Fuc(1)	.[42], T[+1445]	1246.03	2	2491.05	2491.05	-1.4	22	10.07	controllerType=0 controllerNumber=1 scan=6528	29.152
05934:4	1	R.[+42.011].FDNPVLPFNDGVYFAS[+1387.512]IEK.S	HexNAc(3)Hex(3)Fuc(2)	R.[+42.011].FDNPVLPFNDGVYFAS[+1387.512]IEK.SHexNAc(3)Hex(3)Fuc(2)	.[42], S[+1388]	901.152	4	3601.59	3601.59	-0.1	79	29.57	controllerType=0 controllerNumber=1 scan=8541	34.563
06528:3	1	K.TQSLLIVNNAT[+2263.835]NVVIK.V	HexNAc(5)Hex(5)Fuc(3)	K.TQSLLIVNNAT[+2263.835]NVVIK.VHexNAc(5)Hex(5)Fuc(3)	T[+2264]	1330.94	3	3990.8	3990.84	-9.3	114	30.27	controllerType=0 controllerNumber=1 scan=9163	35.9791
05881:3	1	K.TQSLLIVNNAT[+1444.534]NVVIK.V	HexNAc(4)Hex(3)Fuc(1)	K.TQSLLIVNNAT[+1444.534]NVVIK.VHexNAc(4)Hex(3)Fuc(1)	T[+1445]	1057.85	3	3171.55	3171.54	2.5	114	71.02	controllerType=0 controllerNumber=1 scan=8485	34.3989
05589:3	1	K.TQSLLIVNNAT[+1850.693]NVVIK.V	HexNAc(6)Hex(3)Fuc(1)	K.TQSLLIVNNAT[+1850.693]NVVIK.VHexNAc(6)Hex(3)Fuc(1)	T[+1851]	1193.24	3	3577.71	3577.7	1.8	114	106.76	controllerType=0 controllerNumber=1 scan=8179	33.578
05583:3	1	K.T[+1850.693]QSLLIVNNATNVVIK.V	HexNAc(6)Hex(3)Fuc(1)	K.T[+1850.693]QSLLIVNNATNVVIK.VHexNAc(6)Hex(3)Fuc(1)	T[+1851]	1193.24	3	3577.71	3577.7	1.8	114	364.3	controllerType=0 controllerNumber=1 scan=8173	33.5479
06628:3	1	Q.[+42.011].S[+2043.740]LLIVNNATNVVIK.V	HexNAc(4)Hex(4)Fuc(2)NeuAc(1)	Q.[+42.011].S[+2043.740]LLIVNNATNVVIK.VHexNAc(4)Hex(4)Fuc(2)NeuAc(1)	.[42], S[+2044]	1195.22	3	3583.65	3583.65	-0.5	116	8.22	controllerType=0 controllerNumber=1 scan=9269	36.2638
05885:3	1	Q.[+42.011].SLLIVNNAT[+1850.693]NVVIK.V	HexNAc(6)Hex(3)Fuc(1)	Q.[+42.011].SLLIVNNAT[+1850.693]NVVIK.VHexNAc(6)Hex(3)Fuc(1)	.[42], T[+1851]	1130.88	3	3390.62	3390.6	6.4	116	110.97	controllerType=0 controllerNumber=1 scan=8489	34.4042
03147:2	1	K.[+42.011].NNKS[+892.317]WM[+15.995]ESEFR.V	HexNAc(2)Hex(3)	K.[+42.011].NNKS[+892.317]WM[+15.995]ESEFR.VHexNAc(2)Hex(3)	.[42], M[+16], S[+892]	1189.48	2	2377.95	2377.96	-2.6	148	39.92	controllerType=0 controllerNumber=1 scan=5571	26.1468
07538:4	1	S.SANNC[+57.021]TFEYVS[+2466.914]QPFLMDLEGK.Q	HexNAc(6)Hex(5)Fuc(3)	S.SANNC[+57.021]TFEYVS[+2466.914]QPFLMDLEGK.QHexNAc(6)Hex(5)Fuc(3)	C[+57], S[+2467]	1230.01	4	4917.02	4917.01	1.1	162	73.03	controllerType=0 controllerNumber=1 scan=10224	38.5629
12931:4	1	R.DLPQGFSALEPLVDLPIGINIT[+2466.914]R.F	HexNAc(6)Hex(5)Fuc(3)	R.DLPQGFSALEPLVDLPIGINIT[+2466.914]R.FHexNAc(6)Hex(5)Fuc(3)	T[+2467]	1236.81	4	4944.23	4945.27	-8.5	215	58.42	controllerType=0 controllerNumber=1 scan=15866	51.4592
11921:3	1	R.DLPQGFSALEPLVDLPIGINIT[+1241.454]R.F	HexNAc(3)Hex(3)Fuc(1)	R.DLPQGFSALEPLVDLPIGINIT[+1241.454]R.FHexNAc(3)Hex(3)Fuc(1)	T[+1241]	1240.61	3	3719.81	3719.81	-2.6	215	110.53	controllerType=0 controllerNumber=1 scan=14808	49.021
12198:3	1	R.DLPQGFSALEPLVDLPIGINIT[+1825.661]R.F	HexNAc(5)Hex(5)	R.DLPQGFSALEPLVDLPIGINIT[+1825.661]R.FHexNAc(5)Hex(5)	T[+1826]	1435.68	3	4305.02	4304.02	-2.2	215	124.88	controllerType=0 controllerNumber=1 scan=15097	49.6572
12855:4	1	R.DLPQGFSALEPLVDLPIGINIT[+2263.835]R.F	HexNAc(5)Hex(5)Fuc(3)	R.DLPQGFSALEPLVDLPIGINIT[+2263.835]R.FHexNAc(5)Hex(5)Fuc(3)	T[+2264]	1186.04	4	4741.15	4742.19	-8.5	215	231.97	controllerType=0 controllerNumber=1 scan=15787	51.2553
03328:3	1	S.[+42.011].SSGWT[+1825.661]AGAAAYYVGYLQPR.T	HexNAc(5)Hex(5)	S.[+42.011].SSGWT[+1825.661]AGAAAYYVGYLQPR.THexNAc(5)Hex(5)	.[42], T[+1826]	1295.9	3	3885.68	3885.65	8.6	255	17.36	controllerType=0 controllerNumber=1 scan=5765	26.8155
05215:3	1	K.[+42.011].S[+2189.798]FTVEK.G	HexNAc(4)Hex(4)Fuc(3)NeuAc(1)	K.[+42.011].S[+2189.798]FTVEK.GHexNAc(4)Hex(4)Fuc(3)NeuAc(1)	.[42], S[+2190]	981.395	3	2942.17	2942.18	-3.4	305	43.95	controllerType=0 controllerNumber=1 scan=7786	32.5945
03158:2	1	K.GIYQT[+1062.386]SNFR.V	HexNAc(3)Hex(1)NeuAc(1)	K.GIYQT[+1062.386]SNFR.VHexNAc(3)Hex(1)NeuAc(1)	T[+1062]	1074.46	2	2147.92	2147.92	-3.9	311	119.43	controllerType=0 controllerNumber=1 scan=5583	26.1839
04823:2	1	K.GIYQT[+511.190]SNFR.V	HexNAc(1)Hex(1)Fuc(1)	K.GIYQT[+511.190]SNFR.VHexNAc(1)Hex(1)Fuc(1)	T[+511]	798.867	2	1596.73	1596.73	-0.2	311	136.08	controllerType=0 controllerNumber=1 scan=7373	31.4775
02844:3	1	R.[+42.011].VQPT[+1022.380]ESIVR.F	HexNAc(2)Hex(2)Fuc(2)	R.[+42.011].VQPT[+1022.380]ESIVR.FHexNAc(2)Hex(2)Fuc(2)	.[42], T[+1022]	698.324	3	2092.96	2092.96	-2.5	320	43.43	controllerType=0 controllerNumber=1 scan=5183	24.7109
02515:3	1	R.[+42.011].VQPT[+1021.360]ESIVR.F	HexNAc(2)Hex(2)NeuAc(1)	R.[+42.011].VQPT[+1021.360]ESIVR.FHexNAc(2)Hex(2)NeuAc(1)	.[42], T[+1021]	697.99	3	2091.96	2091.94	5.7	320	144.74	controllerType=0 controllerNumber=1 scan=4823	23.3498
02039:3	1	R.[+42.011].VQPT[+1224.439]ESIVR.F	HexNAc(3)Hex(2)NeuAc(1)	R.[+42.011].VQPT[+1224.439]ESIVR.FHexNAc(3)Hex(2)NeuAc(1)	.[42], T[+1224]	765.682	3	2295.03	2295.02	3.4	320	144.84	controllerType=0 controllerNumber=1 scan=4301	21.5136
02026:2	1	R.VQPTES[+1167.418]IVR.F	HexNAc(2)Hex(2)Fuc(1)NeuAc(1)	R.VQPTES[+1167.418]IVR.FHexNAc(2)Hex(2)Fuc(1)NeuAc(1)	S[+1167]	1098.5	2	2195.98	2195.99	-3.6	320	245.55	controllerType=0 controllerNumber=1 scan=4284	21.45
02453:3	1	R.VQPT[+1063.407]ESIVR.F	HexNAc(3)Hex(1)Fuc(2)	R.VQPT[+1063.407]ESIVR.FHexNAc(3)Hex(1)Fuc(2)	T[+1063]	697.995	3	2091.97	2091.98	-4.1	320	264.48	controllerType=0 controllerNumber=1 scan=4755	23.1079
06722:3	1	R.[+42.011].FPNIT[+2189.798]NLC[+57.021]PFGEVFNATK.F	HexNAc(4)Hex(4)Fuc(3)NeuAc(1)	R.[+42.011].FPNIT[+2189.798]NLC[+57.021]PFGEVFNATK.FHexNAc(4)Hex(4)Fuc(3)NeuAc(1)	.[42], C[+57], T[+2190]	1434.61	3	4301.81	4300.82	-5.1	329	1.47	controllerType=0 controllerNumber=1 scan=9367	36.5488
16562:3	1	K.FAS[+1850.693]VYAWNR.K	HexNAc(6)Hex(3)Fuc(1)	K.FAS[+1850.693]VYAWNR.KHexNAc(6)Hex(3)Fuc(1)	S[+1851]	988.748	3	2964.23	2964.24	-4	347	2.3	controllerType=0 controllerNumber=1 scan=19697	63.5613
04825:2	1	K.FAS[+1938.709]VYAWNR.K	HexNAc(5)Hex(3)Fuc(1)NeuAc(1)	K.FAS[+1938.709]VYAWNR.KHexNAc(5)Hex(3)Fuc(1)NeuAc(1)	S[+1939]	1526.62	2	3052.24	3052.26	-6.5	347	61.23	controllerType=0 controllerNumber=1 scan=7375	31.481
05204:3	1	K.[+42.011].FAS[+1516.555]VYAWNR.K	HexNAc(3)Hex(2)Fuc(2)NeuAc(1)	K.[+42.011].FAS[+1516.555]VYAWNR.KHexNAc(3)Hex(2)Fuc(2)NeuAc(1)	.[42], S[+1517]	891.378	3	2672.12	2672.11	2	347	63.72	controllerType=0 controllerNumber=1 scan=7775	32.5604
03904:2	1	K.[+42.011].RIS[+947.323]NC[+57.021]VADY.S	HexNAc(1)Hex(1)NeuAc(2)	K.[+42.011].RIS[+947.323]NC[+57.021]VADY.SHexNAc(1)Hex(1)NeuAc(2)	.[42], C[+57], S[+947]	1043.91	2	2086.82	2086.84	-8.1	357	72.02	controllerType=0 controllerNumber=1 scan=6390	28.7359
07573:3	1	K.[+42.011].LNDLC[+57.021]FT[+2043.740]NVYADSFVIR.G	HexNAc(4)Hex(4)Fuc(2)NeuAc(1)	K.[+42.011].LNDLC[+57.021]FT[+2043.740]NVYADSFVIR.GHexNAc(4)Hex(4)Fuc(2)NeuAc(1)	.[42], C[+57], T[+2044]	1377.91	3	4131.72	4132.75	-5.2	387	18.35	controllerType=0 controllerNumber=1 scan=10260	38.6339
07087:3	1	K.[+42.011].LNDLC[+57.021]FT[+2189.798]NVYADSFVIR.G	HexNAc(4)Hex(4)Fuc(3)NeuAc(1)	K.[+42.011].LNDLC[+57.021]FT[+2189.798]NVYADSFVIR.GHexNAc(4)Hex(4)Fuc(3)NeuAc(1)	.[42], C[+57], T[+2190]	1426.6	3	4277.79	4278.8	-2	387	31.9	controllerType=0 controllerNumber=1 scan=9750	37.5328
06441:4	1	K.[+42.011].LNDLC[+57.021]FT[+1969.703]NVYADSFVIR.G	HexNAc(3)Hex(3)Fuc(2)NeuAc(2)	K.[+42.011].LNDLC[+57.021]FT[+1969.703]NVYADSFVIR.GHexNAc(3)Hex(3)Fuc(2)NeuAc(2)	.[42], C[+57], T[+1970]	1015.69	4	4059.74	4058.71	6.4	387	71.64	controllerType=0 controllerNumber=1 scan=9071	35.7786
06788:4	1	K.[+42.011].LNDLC[+57.021]FTNVYADS[+1969.703]FVIR.G	HexNAc(3)Hex(3)Fuc(2)NeuAc(2)	K.[+42.011].LNDLC[+57.021]FTNVYADS[+1969.703]FVIR.GHexNAc(3)Hex(3)Fuc(2)NeuAc(2)	.[42], C[+57], S[+1970]	1015.19	4	4057.73	4058.71	5.7	387	123.51	controllerType=0 controllerNumber=1 scan=9437	36.7308
10240:2	1	K.LNDLC[+57.021]FT[+609.238]NVYADSFVIR.G	HexNAc(3)	K.LNDLC[+57.021]FT[+609.238]NVYADSFVIR.GHexNAc(3)	C[+57], T[+609]	1328.61	2	2656.22	2656.23	-5	387	258.69	controllerType=0 controllerNumber=1 scan=13045	44.9179
04258:2	1	K.LPDDFT[+947.323]GC[+57.021]VIAWN.S	HexNAc(1)Hex(1)NeuAc(2)	K.LPDDFT[+947.323]GC[+57.021]VIAWN.SHexNAc(1)Hex(1)NeuAc(2)	C[+57], T[+947]	1228.01	2	2455.01	2455.01	-1.2	425	106	controllerType=0 controllerNumber=1 scan=6776	29.8755
02109:2	1	K.[+42.011].PFERDIS[+1238.418].T	HexNAc(1)Hex(1)NeuAc(3)	K.[+42.011].PFERDIS[+1238.418].THexNAc(1)Hex(1)NeuAc(3)	.[42], S[+1238]	1072.43	2	2143.85	2143.85	-0.5	463	39.08	controllerType=0 controllerNumber=1 scan=4380	21.8
04752:2	1	S.[+42.011].TEIYQAGS[+1938.709].T	HexNAc(5)Hex(3)Fuc(1)NeuAc(1)	S.[+42.011].TEIYQAGS[+1938.709].THexNAc(5)Hex(3)Fuc(1)NeuAc(1)	.[42], S[+1939]	1425.08	2	2849.15	2849.12	7.8	470	104.12	controllerType=0 controllerNumber=1 scan=7297	31.2847
06445:4	1	K.GFNC[+57.021]YFPLQS[+1120.428]YGFQPTYGVGYQPYR.V	HexNAc(4)Hex(1)Fuc(1)	K.GFNC[+57.021]YFPLQS[+1120.428]YGFQPTYGVGYQPYR.VHexNAc(4)Hex(1)Fuc(1)	C[+57], S[+1120]	1032.95	4	4128.79	4129.79	-0.4	485	8.86	controllerType=0 controllerNumber=1 scan=9075	35.7895
08410:3	1	K.GFNC[+57.021]YFPLQS[+1021.360]YGFQPTYGVGYQPYR.V	HexNAc(2)Hex(2)NeuAc(1)	K.GFNC[+57.021]YFPLQS[+1021.360]YGFQPTYGVGYQPYR.VHexNAc(2)Hex(2)NeuAc(1)	C[+57], S[+1021]	1344.24	3	4030.69	4030.73	-8.3	485	149.99	controllerType=0 controllerNumber=1 scan=11141	40.6937
09261:4	1	R.VVVLS[+2158.803]FELLHAPATVC[+57.021]GPK.K	HexNAc(6)Hex(4)Fuc(2)	R.VVVLS[+2158.803]FELLHAPATVC[+57.021]GPK.KHexNAc(6)Hex(4)Fuc(2)	C[+57], S[+2159]	1049.49	4	4194.96	4195.92	8.9	510	26.98	controllerType=0 controllerNumber=1 scan=12028	42.7374
00560:2	1	R.DIADTT[+1969.703]DAVR.D	HexNAc(3)Hex(3)Fuc(2)NeuAc(2)	R.DIADTT[+1969.703]DAVR.DHexNAc(3)Hex(3)Fuc(2)NeuAc(2)	T[+1970]	1523.6	2	3046.2	3046.23	-8.9	568	6.92	controllerType=0 controllerNumber=1 scan=1381	7.4946
12158:3	1	S.TQDLFLPFFS[+1969.703]NVTWFHAIHV.S	HexNAc(3)Hex(3)Fuc(2)NeuAc(2)	S.TQDLFLPFFS[+1969.703]NVTWFHAIHV.SHexNAc(3)Hex(3)Fuc(2)NeuAc(2)	S[+1970]	1463.65	3	4388.92	4388.93	-0.6	51	3.7	controllerType=0 controllerNumber=1 scan=15306	52.6167
10534:3	1	K.RFDNPVLPFNDGVYFAS[+1005.365]IEK.S	HexNAc(2)Hex(1)Fuc(1)NeuAc(1)	K.RFDNPVLPFNDGVYFAS[+1005.365]IEK.SHexNAc(2)Hex(1)Fuc(1)NeuAc(1)	S[+1005]	1111.84	3	3333.51	3333.53	-7.6	78	75.93	controllerType=0 controllerNumber=1 scan=13610	48.5803
06895:3	1	R.[+42.011].FDNPVLPFNDGVYFAS[+2466.914]IEK.S	HexNAc(6)Hex(5)Fuc(3)	R.[+42.011].FDNPVLPFNDGVYFAS[+2466.914]IEK.SHexNAc(6)Hex(5)Fuc(3)	.[42], S[+2467]	1561.33	3	4681.98	4680.99	-3.2	79	1.44	controllerType=0 controllerNumber=1 scan=9801	39.7254
06416:3	1	Q.[+42.011].SLLIVNNAT[+1938.709]NVVIK.V	HexNAc(5)Hex(3)Fuc(1)NeuAc(1)	Q.[+42.011].SLLIVNNAT[+1938.709]NVVIK.VHexNAc(5)Hex(3)Fuc(1)NeuAc(1)	.[42], T[+1939]	1160.22	3	3478.64	3478.62	5.4	116	148.07	controllerType=0 controllerNumber=1 scan=9300	38.3736
12640:3	1	R.[+42.011].DLPQGFSALEPLVDLPIGINIT[+1866.688]R.F	HexNAc(6)Hex(4)	R.[+42.011].DLPQGFSALEPLVDLPIGINIT[+1866.688]R.FHexNAc(6)Hex(4)	.[42], T[+1867]	1463.36	3	4388.06	4387.06	-1.4	215	14.02	controllerType=0 controllerNumber=1 scan=15809	53.6943
15827:3	1	R.[+42.011].DLPQGFSALEPLVDLPIGINIT[+1312.455]R.F	HexNAc(2)Hex(2)NeuAc(2)	R.[+42.011].DLPQGFSALEPLVDLPIGINIT[+1312.455]R.FHexNAc(2)Hex(2)NeuAc(2)	.[42], T[+1312]	1278.27	3	3832.81	3832.83	-5.3	215	48.89	controllerType=0 controllerNumber=1 scan=19157	62.2884
04164:3	1	S.S[+1866.688]SGWTAGAAAYYVGYLQPR.T	HexNAc(6)Hex(4)	S.S[+1866.688]SGWTAGAAAYYVGYLQPR.THexNAc(6)Hex(4)	S[+1867]	1295.57	3	3884.68	3884.66	4.8	255	6.19	controllerType=0 controllerNumber=1 scan=6898	31.7739
12968:3	1	W.TAGAAAYYVGYLQPRT[+1969.703]FLLK.Y	HexNAc(3)Hex(3)Fuc(2)NeuAc(2)	W.TAGAAAYYVGYLQPRT[+1969.703]FLLK.YHexNAc(3)Hex(3)Fuc(2)NeuAc(2)	T[+1970]	1391.63	3	4172.87	4172.89	-5.1	259	59.27	controllerType=0 controllerNumber=1 scan=16154	54.51
05817:2	1	R.VQPT[+1238.418]ESIVR.F	HexNAc(1)Hex(1)NeuAc(3)	R.VQPT[+1238.418]ESIVR.FHexNAc(1)Hex(1)NeuAc(3)	T[+1238]	1134	2	2266.98	2266.99	-3.5	320	67.13	controllerType=0 controllerNumber=1 scan=8671	36.6933
03028:2	1	R.[+42.011].VQPT[+1183.413]ESIVR.F	HexNAc(2)Hex(3)NeuAc(1)	R.[+42.011].VQPT[+1183.413]ESIVR.FHexNAc(2)Hex(3)NeuAc(1)	.[42], T[+1183]	1127.51	2	2254.01	2254	6.2	320	88.45	controllerType=0 controllerNumber=1 scan=5679	27.4238
03342:2	1	R.[+42.011].VQPT[+1167.418]ESIVR.F	HexNAc(2)Hex(2)Fuc(1)NeuAc(1)	R.[+42.011].VQPT[+1167.418]ESIVR.FHexNAc(2)Hex(2)Fuc(1)NeuAc(1)	.[42], T[+1167]	1119.51	2	2238.01	2238	5	320	115.04	controllerType=0 controllerNumber=1 scan=6020	28.5945
03027:2	1	R.VQPT[+1225.460]ESIVR.F	HexNAc(3)Hex(2)Fuc(2)	R.VQPT[+1225.460]ESIVR.FHexNAc(3)Hex(2)Fuc(2)	T[+1225]	1127.51	2	2254.01	2254.03	-10	320	214.84	controllerType=0 controllerNumber=1 scan=5678	27.4221
11782:3	1	R.FPNIT[+2158.803]NLC[+57.021]PFGEVFNATK.F	HexNAc(6)Hex(4)Fuc(2)	R.FPNIT[+2158.803]NLC[+57.021]PFGEVFNATK.FHexNAc(6)Hex(4)Fuc(2)	C[+57], T[+2159]	1409.96	3	4227.86	4227.82	9.7	329	43.32	controllerType=0 controllerNumber=1 scan=14913	51.5943
08249:3	1	K.[+42.011].LNDLC[+57.021]FT[+974.370]NVYADSFVIR.G	HexNAc(4)Hex(1)	K.[+42.011].LNDLC[+57.021]FT[+974.370]NVYADSFVIR.GHexNAc(4)Hex(1)	.[42], C[+57], T[+974]	1021.8	3	3063.39	3063.38	3.1	387	115.54	controllerType=0 controllerNumber=1 scan=11227	43.097
11478:3	1	K.[+42.011].LNDLC[+57.021]FTNVYADS[+1458.513]FVIR.G	HexNAc(2)Hex(2)Fuc(1)NeuAc(2)	K.[+42.011].LNDLC[+57.021]FTNVYADS[+1458.513]FVIR.GHexNAc(2)Hex(2)Fuc(1)NeuAc(2)	.[42], C[+57], S[+1459]	1183.18	3	3547.53	3547.52	3.6	387	284.96	controllerType=0 controllerNumber=1 scan=14596	50.8228
02477:2	1	S.T[+1313.476]EIYQAGS.T	HexNAc(2)Hex(2)Fuc(2)NeuAc(1)	S.T[+1313.476]EIYQAGS.THexNAc(2)Hex(2)Fuc(2)NeuAc(1)	T[+1313]	1091.43	2	2181.86	2181.88	-9	470	45.16	controllerType=0 controllerNumber=1 scan=5062	25.4146
03588:2	1	S.T[+1458.513]EIYQAGS.T	HexNAc(2)Hex(2)Fuc(1)NeuAc(2)	S.T[+1458.513]EIYQAGS.THexNAc(2)Hex(2)Fuc(1)NeuAc(2)	T[+1459]	1163.96	2	2326.92	2326.92	-0.7	470	71.43	controllerType=0 controllerNumber=1 scan=6287	29.5684
10743:2	1	K.[+42.011].GFNC[+57.021]YFPLQS[+406.159]YGFQPTYGVGYQPYR.V	HexNAc(2)	K.[+42.011].GFNC[+57.021]YFPLQS[+406.159]YGFQPTYGVGYQPYR.VHexNAc(2)	.[42], C[+57], S[+406]	1729.27	2	3457.52	3457.54	-3.4	485	1.46	controllerType=0 controllerNumber=1 scan=13829	49.0873
07994:3	1	K.GFNC[+57.021]YFPLQS[+1208.444]YGFQPTYGVGYQPYR.V	HexNAc(3)Hex(1)Fuc(1)NeuAc(1)	K.GFNC[+57.021]YFPLQS[+1208.444]YGFQPTYGVGYQPYR.VHexNAc(3)Hex(1)Fuc(1)NeuAc(1)	C[+57], S[+1208]	1406.27	3	4216.79	4217.81	-3.4	485	46.65	controllerType=0 controllerNumber=1 scan=10959	42.5054
08045:4	1	K.[+42.011].GFNC[+57.021]YFPLQS[+2043.740]YGFQPTYGVGYQPYR.V	HexNAc(4)Hex(4)Fuc(2)NeuAc(1)	K.[+42.011].GFNC[+57.021]YFPLQS[+2043.740]YGFQPTYGVGYQPYR.VHexNAc(4)Hex(4)Fuc(2)NeuAc(1)	.[42], C[+57], S[+2044]	1274.28	4	5094.12	5095.12	0.5	485	54.25	controllerType=0 controllerNumber=1 scan=11014	42.632
07179:3	1	K.[+42.011].GFNC[+57.021]YFPLQS[+1515.535]YGFQPTYGVGYQPYR.V	HexNAc(3)Hex(2)NeuAc(2)	K.[+42.011].GFNC[+57.021]YFPLQS[+1515.535]YGFQPTYGVGYQPYR.VHexNAc(3)Hex(2)NeuAc(2)	.[42], C[+57], S[+1516]	1523.31	3	4567.93	4566.91	2.3	485	63.42	controllerType=0 controllerNumber=1 scan=10096	40.3581
14519:3	1	K.GFNC[+57.021]YFPLQS[+2158.803]YGFQPTYGVGYQPYR.V	HexNAc(6)Hex(4)Fuc(2)	K.GFNC[+57.021]YFPLQS[+2158.803]YGFQPTYGVGYQPYR.VHexNAc(6)Hex(4)Fuc(2)	C[+57], S[+2159]	1723.38	3	5168.13	5168.17	-7.4	485	70.21	controllerType=0 controllerNumber=1 scan=17778	58.3367

[truncated: 1 more sheets: Omicron]
