# Supplementary material for: Variations in O-Glycosylation Patterns Influence Viral Pathogenicity, Infectivity, and Transmissibility in SARS-CoV-2 Variants
Source: Biomolecules. 2023 Sep 29;13(10):1467. doi: 10.3390/biom13101467 (PMC10604390; doi:10.3390/biom13101467)
Supplement: Supplementary file 1 [file biomolecules-13-01467-s001.zip › Supplementary tables/Supplementary Table S2; List of O-glycopeptides identified in the different variants by MetaMorpheus software.xlsx]

## Sheet: Alpha
O-glycopeptides identified in Alpha by MetaMorpheus
Scan Number	Scan Retention Time	Precursor Scan Number	Precursor MZ	Precursor Charge	Precursor Mass	Start and End Residues In Protein	Base Sequence	FlankingResidues	Full Sequence	Number of Mods	Peptide Monoisotopic Mass	Score	Plausible Number Of Glycans	Total Glycosylation sites	GlycanMass	Plausible GlycanComposition	N-Glycan motif Check	GlycanLocalizationLevel
5699	25.4686	5691	769.336	3	2304.99	[630 to 641]	VYSTGSNVFQTR	R,A	VYST[O-Glycosylation:H1N1A2 on X]GSNVFQTR	1	2304.99	95.4885	1	4	947.323	H1N1A2	FALSE	Level1
5551	25.0928	5523	891.048	3	2670.12	[630 to 641]	VYSTGSNVFQTR	R,A	VYST[O-Glycosylation:H2N2A2 on X]GSNVFQTR	1	2670.12	92.4525	1	4	1312.46	H2N2A2	FALSE	Level1
3210	17.8767	3197	732.669	3	2194.99	[317 to 325]	VQPTESIVR	R,F	VQPT[O-Glycosylation:H2N2A1F1 on X]ESIVR	1	2194.98	89.5464	1	2	1167.42	H2N2A1F1	FALSE	Level1
3270	18.0614	3258	683.983	3	2048.93	[317 to 325]	VQPTESIVR	R,F	VQPT[O-Glycosylation:H2N2A1 on X]ESIVR	1	2048.93	80.571	1	2	1021.36	H2N2A1	FALSE	Level1
4813	22.9763	4790	659.304	3	1974.89	[317 to 325]	VQPTESIVR	R,F	VQPT[O-Glycosylation:H1N1A2 on X]ESIVR	1	1974.89	65.5253	1	2	947.323	H1N1A2	FALSE	Level1
3720	19.5644	3708	702.971	3	2105.89	[308 to 316]	GIYQTSNFR	K,V	GIYQT[O-Glycosylation:H2N2A1 on X]SNFR	1	2105.89	65.4299	1	2	1021.36	H2N2A1	FALSE	Level1
4429	21.7083	4426	659.304	3	1974.89	[317 to 325]	VQPTESIVR	R,F	VQPT[O-Glycosylation:H1N1A2 on X]ESIVR	1	1974.89	60.6031	1	2	947.323	H1N1A2	FALSE	Level1
6344	27.3437	6320	925.438	4	3697.72	[112 to 127]	TQSLLIVNNATNVVIK	K,V	TQS[O-Glycosylation:H3N3 on X]LLIVNNAT[O-Glycosylation:H2N2F1 on X]NVVIK	2	3697.72	53.2204	2	3	1971.72	H5N5F1	TRUE	Level1
12237	41.3723	12208	1379.56	4	5514.22	[156 to 179]	VYSSANNCTFEYVSQPFLMDLEGK	R,Q	VYSSANNCT[O-Glycosylation:H3N3A1 on X]FEYVS[O-Glycosylation:H3N3A1 on X]QPFLMDLEGK	2	5514.22	52.2698	2	4	2772.98	H6N6A2	TRUE	Level1
4814	22.9777	4790	659.304	3	1974.89	[317 to 325]	VQPTESIVR	R,F	VQPT[O-Glycosylation:H1N1A2 on X]ESIVR	1	1974.89	39.1527	1	2	947.323	H1N1A2	FALSE	Level1
12654	42.4651	12613	1362.32	3	4083.94	[212 to 234]	DLPQGFSALEPLVDLPIGINITR	R,F	DLPQGFS[O-Glycosylation:H2N2 on X]ALEPLVDLPIGINIT[O-Glycosylation:H2N2F1 on X]R	2	4083.94	38.1431	2	2	1606.59	H4N4F1	TRUE	Level1
4617	22.277	4610	842.904	2	1683.79	[317 to 325]	VQPTESIVR	R,F	VQPT[O-Glycosylation:H1N1A1 on X]ESIVR	1	1683.79	37.3788	1	2	656.228	H1N1A1	FALSE	Level1
4616	22.276	4610	842.904	2	1683.79	[317 to 325]	VQPTESIVR	R,F	VQPT[O-Glycosylation:H1N1A1 on X]ESIVR	1	1683.79	36.7264	1	2	656.228	H1N1A1	FALSE	Level1
3354	18.3415	3352	842.905	2	1683.79	[317 to 325]	VQPTESIVR	R,F	VQPT[O-Glycosylation:H1N1A1 on X]ESIVR	1	1683.79	36.4422	1	2	656.228	H1N1A1	FALSE	Level1
4319	21.3726	4310	781.015	3	2340.02	[317 to 325]	VQPTESIVR	R,F	VQPT[O-Glycosylation:H2N2A2 on X]ESIVR	1	2340.02	36.1712	1	2	1312.46	H2N2A2	FALSE	Level1
4440	21.7407	4435	842.905	2	1683.79	[317 to 325]	VQPTESIVR	R,F	VQPT[O-Glycosylation:H1N1A1 on X]ESIVR	1	1683.79	35.5014	1	2	656.228	H1N1A1	FALSE	Level1
13934	45.9214	13903	1098.76	4	4391.03	[212 to 234]	DLPQGFSALEPLVDLPIGINITR	R,F	DLPQGFS[O-Glycosylation:H2N1A1 on X]ALEPLVDLPIGINIT[O-Glycosylation:H3N3 on X]R	2	4391.03	35.1096	2	2	1913.68	H5N4A1	TRUE	Level1
4474	21.8576	4461	761.879	2	1521.74	[317 to 325]	VQPTESIVR	R,F	VQPT[O-Glycosylation:N1A1 on X]ESIVR	1	1521.74	33.4744	1	2	494.175	N1A1	FALSE	Level1
15308	49.9748	15282	1258.82	4	5031.26	[212 to 234]	DLPQGFSALEPLVDLPIGINITR	R,F	DLPQGFS[O-Glycosylation:H3N3 on X]ALEPLVDLPIGINIT[O-Glycosylation:H2N2A2F1 on X]R	2	5031.26	32.1309	2	2	2553.91	H5N5A2F1	TRUE	Level1
13869	45.7321	13832	1171.79	4	4683.15	[212 to 234]	DLPQGFSALEPLVDLPIGINITR	R,F	DLPQGFS[O-Glycosylation:H2N1A1F1 on X]ALEPLVDLPIGINIT[O-Glycosylation:H3N3F1 on X]R	2	4683.15	32.1151	2	2	2205.79	H5N4A1F2	TRUE	Level1b
12501	42.0818	12465	1288.53	4	5150.09	[156 to 179]	VYSSANNCTFEYVSQPFLMDLEGK	R,Q	VYSSANNCT[O-Glycosylation:H2N2F2 on X]FEYVS[O-Glycosylation:H3N3A1 on X]QPFLMDLEGK	2	5150.11	30.1918	2	4	2408.87	H5N5A1F2	TRUE	Level1b
12730	42.6977	12698	981.478	4	3921.88	[212 to 234]	DLPQGFSALEPLVDLPIGINITR	R,F	DLPQGFS[O-Glycosylation:H1N2 on X]ALEPLVDLPIGINIT[O-Glycosylation:H2N2F1 on X]R	2	3921.89	30.1391	2	2	1444.53	H3N4F1	TRUE	Level1
12655	42.4664	12613	1362.32	3	4083.94	[212 to 234]	DLPQGFSALEPLVDLPIGINITR	R,F	DLPQGFS[O-Glycosylation:H2N2 on X]ALEPLVDLPIGINIT[O-Glycosylation:H2N2F1 on X]R	2	4083.94	29.1588	2	2	1606.59	H4N4F1	TRUE	Level1
15270	49.8655	15236	1259.08	4	5032.28	[212 to 234]	DLPQGFSALEPLVDLPIGINITR	R,F	DLPQGFS[O-Glycosylation:H2N2A1F1 on X]ALEPLVDLPIGINIT[O-Glycosylation:H3N3F2 on X]R	2	5032.28	28.1032	2	2	2554.93	H5N5A1F3	TRUE	Level1
3275	18.0756	3258	732.67	3	2194.99	[317 to 325]	VQPTESIVR	R,F	VQPT[O-Glycosylation:H2N2A1F1 on X]ESIVR	1	2194.98	27.1855	1	2	1167.42	H2N2A1F1	FALSE	Level1
14073	46.3042	14037	1094.77	4	4375.04	[212 to 234]	DLPQGFSALEPLVDLPIGINITR	R,F	DLPQGFS[O-Glycosylation:H1N1A1F1 on X]ALEPLVDLPIGINIT[O-Glycosylation:H3N3 on X]R	2	4375.04	27.1231	2	2	1897.68	H4N4A1F1	TRUE	Level1b
15544	50.7432	15515	1208.05	4	4828.19	[212 to 234]	DLPQGFSALEPLVDLPIGINITR	R,F	DLPQGFS[O-Glycosylation:H2N1A1F1 on X]ALEPLVDLPIGINIT[O-Glycosylation:H3N3A1 on X]R	2	4828.18	23.0542	2	2	2350.83	H5N4A2F1	TRUE	Level1b
15095	49.3044	15061	1208.05	4	4828.18	[212 to 234]	DLPQGFSALEPLVDLPIGINITR	R,F	DLPQGFS[O-Glycosylation:H3N3F1 on X]ALEPLVDLPIGINIT[O-Glycosylation:H2N1A2 on X]R	2	4828.18	20.0469	2	2	2350.83	H5N4A2F1	TRUE	Level1b
12512	42.1161	12483	1204.31	4	4813.19	[212 to 234]	DLPQGFSALEPLVDLPIGINITR	R,F	DLPQGFS[O-Glycosylation:H2N2A1F2 on X]ALEPLVDLPIGINIT[O-Glycosylation:H2N2F2 on X]R	2	4813.21	20.0408	2	2	2335.86	H4N4A1F4	TRUE	Level1
15854	51.7513	15818	1222.31	4	4885.21	[212 to 234]	DLPQGFSALEPLVDLPIGINITR	R,F	DLPQGFS[O-Glycosylation:H2N2A1 on X]ALEPLVDLPIGINIT[O-Glycosylation:H3N3A1 on X]R	2	4885.2	18.0693	2	2	2407.85	H5N5A2	TRUE	Level1b
13870	45.7335	13832	1171.79	4	4683.15	[212 to 234]	DLPQGFSALEPLVDLPIGINITR	R,F	DLPQGFS[O-Glycosylation:H3N3F2 on X]ALEPLVDLPIGINIT[O-Glycosylation:H2N1A1 on X]R	2	4683.15	18.0385	2	2	2205.79	H5N4A1F2	TRUE	Level1b
14066	46.278	14037	1094.77	4	4375.04	[212 to 234]	DLPQGFSALEPLVDLPIGINITR	R,F	DLPQGFS[O-Glycosylation:H1N1A1F1 on X]ALEPLVDLPIGINIT[O-Glycosylation:H3N3 on X]R	2	4375.04	17.0334	2	2	1897.68	H4N4A1F1	TRUE	Level1b
8834	32.8789	8801	1687.7	3	5060.08	[156 to 179]	VYSSANNCTFEYVSQPFLMDLEGK	R,Q	VYSSANNCT[O-Glycosylation:H1N2A1F1 on X]FEYVS[O-Glycosylation:H2N2A1F2 on X]QPFLMDLEGK	2	5060.08	16.0857	2	4	2318.84	H3N4A2F3	TRUE	Level1b
8089	31.311	8047	1520.63	3	4558.87	[276 to 297]	YNENGTITDAVDCALDPLSETK	K,C	YNENGT[O-Glycosylation:H3N3 on X]IT[O-Glycosylation:H3N3 on X]DAVDCALDPLSETK	2	4558.87	15.1133	2	4	2190.79	H6N6	TRUE	Level1b
15126	49.4267	15102	1135.28	4	4537.09	[212 to 234]	DLPQGFSALEPLVDLPIGINITR	R,F	DLPQGFS[O-Glycosylation:H3N3 on X]ALEPLVDLPIGINIT[O-Glycosylation:H2N1A1F1 on X]R	2	4537.09	14.0267	2	2	2059.73	H5N4A1F1	TRUE	Level1b
15309	49.976	15282	1258.82	4	5031.26	[212 to 234]	DLPQGFSALEPLVDLPIGINITR	R,F	DLPQGFS[O-Glycosylation:H3N3F1 on X]ALEPLVDLPIGINIT[O-Glycosylation:H2N2A2 on X]R	2	5031.26	13.0273	2	2	2553.91	H5N5A2F1	TRUE	Level1
17024	55.7971	17001	1106.08	5	5525.38	[317 to 343]	VQPTESIVRFPNITNLCPFGEVFNATR	R,F	VQPTESIVRFPNIT[O-Glycosylation:H1N1A3 on X]NLCPFGEVFNAT[O-Glycosylation:H1N1A3 on X]R	2	5525.39	12.0384	2	4	2476.84	H2N2A6	TRUE	Level1b
15892	51.8813	15862	1208.05	4	4828.19	[212 to 234]	DLPQGFSALEPLVDLPIGINITR	R,F	DLPQGFS[O-Glycosylation:H3N3F1 on X]ALEPLVDLPIGINIT[O-Glycosylation:H2N1A2 on X]R	2	4828.18	12.0316	2	2	2350.83	H5N4A2F1	TRUE	Level1b
14410	47.2552	14370	1149.54	4	4594.11	[212 to 234]	DLPQGFSALEPLVDLPIGINITR	R,F	DLPQGFS[O-Glycosylation:H2N2A1 on X]ALEPLVDLPIGINIT[O-Glycosylation:H3N3 on X]R	2	4594.11	12.0252	2	2	2116.76	H5N5A1	TRUE	Level1b
15433	50.3687	15405	1313.59	4	5250.34	[212 to 234]	DLPQGFSALEPLVDLPIGINITR	R,F	DLPQGFS[O-Glycosylation:H3N3A1 on X]ALEPLVDLPIGINIT[O-Glycosylation:H3N3A1 on X]R	2	5250.34	10.0558	2	2	2772.98	H6N6A2	TRUE	Level1
15334	50.0457	15298	1171.54	4	4682.13	[212 to 234]	DLPQGFSALEPLVDLPIGINITR	R,F	DLPQGFS[O-Glycosylation:H3N3 on X]ALEPLVDLPIGINIT[O-Glycosylation:H2N1A2 on X]R	2	4682.13	8.04631	2	2	2204.77	H5N4A2	TRUE	Level1b
8856	32.9382	8821	1689.03	3	5064.08	[148 to 179]	SWMESEFRVYSSANNCTFEYVSQPFLMDLEGK	K,Q	SWM[Common Variable:Oxidation on M]ESEFRVYSSANNCTFEYVS[O-Glycosylation:H1N1A3 on X]QPFLM[Common Variable:Oxidation on M]DLEGK	3	5064.08	7.01955	1	6	1238.42	H1N1A3	TRUE	Level1b
15737	51.3719	15718	1210.78	4	4839.08	[421 to 449]	LPDDFGCVIAWNSNNLDSKVGGNYNYLYR	K,L	LPDDFGCVIAWNS[O-Glycosylation:H1N2A1F1 on X]NNLDS[O-Glycosylation:H2N1 on X]KVGGNYNYLYR	2	4839.09	6.02994	2	2	1532.55	H3N3A1F1	FALSE	Level1b
4558	22.1125	4535	930.949	2	1859.88	[22 to 34]	TQLPPAYTNSFTR	R,G	T[O-Glycosylation:H1N1 on X]QLPPAYTNSFTR	1	1859.88	4.07697	1	4	365.132	H1N1	FALSE	Level1
19119	63.1277	19101	1081.28	4	4321.1	[112 to 144]	TQSLLIVNNATNVVIKVCEFQFCNDPFLGVYHK	K,N	TQSLLIVNNAT[O-Glycosylation:H1N2 on X]NVVIKVCEFQFCNDPFLGVYHK	1	4321.12	4.0184	1	3	568.212	H1N2	TRUE	Level1
10065	35.9049	10032	1158.54	2	2315.07	[400 to 413]	GDEVRQIAPGQTGK	R,I	GDEVRQIAPGQT[O-Glycosylation:H1N2F2 on X]GK	1	2315.08	3.04237	1	1	860.327	H1N2F2	FALSE	Level1

## Sheet: Beta
O-glycopeptides identified in Beta by MetaMorpheus
Scan Number	Scan Retention Time	Precursor Scan Number	Precursor MZ	Precursor Charge	Precursor Mass	Start and End Residues In Protein	Base Sequence	FlankingResidues	Full Sequence	Number of Mods	Peptide Monoisotopic Mass	Score	Plausible Number Of Glycans	Total Glycosylation sites	GlycanMass	Plausible GlycanComposition	N-Glycan motif Check	GlycanLocalizationLevel
5636	27.6684	5622	769.337	3	2304.99	[632 to 643]	VYSTGSNVFQTR	R,A	VYST[O-Glycosylation:H1N1A2 on X]GSNVFQTR	1	2304.99	81.2848	1	4	947.323	H1N1A2	FALSE	Level1
4550	23.5017	4534	781.015	3	2340.02	[317 to 325]	VQPTESIVR	R,F	VQPT[O-Glycosylation:H2N2A2 on X]ESIVR	1	2340.02	79.5266	1	2	1312.46	H2N2A2	FALSE	Level1
5380	26.629	5364	678.292	3	2031.86	[308 to 316]	GIYQTSNFR	K,V	GIYQT[O-Glycosylation:H1N1A2 on X]SNFR	1	2031.85	77.5119	1	2	947.323	H1N1A2	FALSE	Level1
4633	23.8313	4615	659.305	3	1974.89	[317 to 325]	VQPTESIVR	R,F	VQPT[O-Glycosylation:H1N1A2 on X]ESIVR	1	1974.89	67.5965	1	2	947.323	H1N1A2	FALSE	Level1
5214	25.9986	5193	659.305	3	1974.89	[317 to 325]	VQPTESIVR	R,F	VQPT[O-Glycosylation:H1N1A2 on X]ESIVR	1	1974.89	64.4277	1	2	947.323	H1N1A2	FALSE	Level1
5023	25.2921	5016	800.004	3	2396.99	[308 to 316]	GIYQTSNFR	K,V	GIYQT[O-Glycosylation:H2N2A2 on X]SNFR	1	2396.99	62.4837	1	2	1312.46	H2N2A2	FALSE	Level1
6195	29.7367	6172	1057.85	3	3170.53	[114 to 129]	TQSLLIVNNATNVVIK	K,V	TQS[O-Glycosylation:H2N2 on X]LLIVNNAT[O-Glycosylation:H1N2F1 on X]NVVIK	2	3170.53	57.2428	2	3	1444.53	H3N4F1	TRUE	Level1
4634	23.8331	4615	659.305	3	1974.89	[317 to 325]	VQPTESIVR	R,F	VQPT[O-Glycosylation:H1N1A2 on X]ESIVR	1	1974.89	48.1994	1	2	947.323	H1N1A2	FALSE	Level1
4907	24.911	4886	659.305	3	1974.89	[317 to 325]	VQPTESIVR	R,F	VQPT[O-Glycosylation:H1N1A2 on X]ESIVR	1	1974.89	48.1698	1	2	947.323	H1N1A2	FALSE	Level1
6819	32.1175	6791	1089.49	4	4353.95	[114 to 129]	TQSLLIVNNATNVVIK	K,V	TQS[O-Glycosylation:H3N3F1 on X]LLIVNNAT[O-Glycosylation:H3N3A1 on X]NVVIK	2	4353.95	47.1949	2	3	2627.95	H6N6A1F1	TRUE	Level1
4819	24.5411	4807	781.016	3	2340.02	[317 to 325]	VQPTESIVR	R,F	VQPT[O-Glycosylation:H2N2A2 on X]ESIVR	1	2340.02	46.4114	1	2	1312.46	H2N2A2	FALSE	Level1
6213	29.8122	6185	1009.17	3	3024.48	[114 to 129]	TQSLLIVNNATNVVIK	K,V	TQS[O-Glycosylation:H1N2 on X]LLIVNNAT[O-Glycosylation:H2N2 on X]NVVIK	2	3024.47	46.1742	2	3	1298.48	H3N4	TRUE	Level1
4551	23.5054	4534	781.015	3	2340.02	[317 to 325]	VQPTESIVR	R,F	VQPT[O-Glycosylation:H2N2A2 on X]ESIVR	1	2340.02	44.1836	1	2	1312.46	H2N2A2	FALSE	Level1
5325	26.4137	5299	800.003	3	2396.99	[308 to 316]	GIYQTSNFR	K,V	GIYQT[O-Glycosylation:H2N2A2 on X]SNFR	1	2396.99	40.3768	1	2	1312.46	H2N2A2	FALSE	Level1
4736	24.2317	4710	842.905	2	1683.8	[317 to 325]	VQPTESIVR	R,F	VQPT[O-Glycosylation:H1N1A1 on X]ESIVR	1	1683.79	35.5539	1	2	656.228	H1N1A1	FALSE	Level1
7453	34.4838	7434	1218.53	4	4870.11	[644 to 679]	AGCLIGAEHVNNSYECDIPIGAGICASYQTQTNSPR	R,R	AGC[Common Fixed:Carbamidomethyl on C]LIGAEHVNNS[O-Glycosylation:H1N1A2 on X]YEC[Common Fixed:Carbamidomethyl on C]DIPIGAGIC[Common Fixed:Carbamidomethyl on C]ASYQTQTNSPR	4	4870.09	32.2441	1	5	947.323	H1N1A2	TRUE	Level1b
9042	40.0677	9023	1215.76	4	4859	[159 to 182]	VYSSANNCTFEYVSQPFLMDLEGK	R,Q	VYSSANNC[Common Fixed:Carbamidomethyl on C]T[O-Glycosylation:H3N3F2 on X]FEYVS[O-Glycosylation:H2N1F1 on X]QPFLMDLEGK	3	4859.01	32.1655	2	4	2060.76	H5N4F3	TRUE	Level1
4716	24.1493	4696	761.879	2	1521.74	[317 to 325]	VQPTESIVR	R,F	VQPT[O-Glycosylation:N1A1 on X]ESIVR	1	1521.74	31.4702	1	2	494.175	N1A1	FALSE	Level1
5215	26.0003	5193	659.305	3	1974.89	[317 to 325]	VQPTESIVR	R,F	VQPT[O-Glycosylation:H1N1A2 on X]ESIVR	1	1974.89	31.106	1	2	947.323	H1N1A2	FALSE	Level1
6882	32.3674	6866	998.461	4	3989.81	[114 to 129]	TQSLLIVNNATNVVIK	K,V	TQS[O-Glycosylation:H3N3F2 on X]LLIVNNAT[O-Glycosylation:H2N2F1 on X]NVVIK	2	3989.83	30.1324	2	3	2263.83	H5N5F3	TRUE	Level1b
6153	29.5914	6136	925.438	4	3697.72	[114 to 129]	TQSLLIVNNATNVVIK	K,V	TQS[O-Glycosylation:H2N2 on X]LLIVNNAT[O-Glycosylation:H3N3F1 on X]NVVIK	2	3697.72	30.0602	2	3	1971.72	H5N5F1	TRUE	Level1b
5009	25.2314	4997	761.878	2	1521.74	[317 to 325]	VQPTESIVR	R,F	VQPT[O-Glycosylation:N1A1 on X]ESIVR	1	1521.74	29.4949	1	2	494.175	N1A1	FALSE	Level1
6238	29.9041	6221	990.159	3	2967.46	[114 to 129]	TQSLLIVNNATNVVIK	K,V	TQSLLIVNNAT[O-Glycosylation:H3N3F1 on X]NVVIK	1	2967.45	29.1488	1	3	1241.45	H3N3F1	TRUE	Level1
10039	43.6041	10016	1288.53	4	5150.1	[159 to 182]	VYSSANNCTFEYVSQPFLMDLEGK	R,Q	VYSSANNC[Common Fixed:Carbamidomethyl on C]T[O-Glycosylation:H3N3F2 on X]FEYVS[O-Glycosylation:H2N1A1F1 on X]QPFLMDLEGK	3	5150.11	24.1284	2	4	2351.85	H5N4A1F3	TRUE	Level1b
4717	24.1511	4696	761.879	2	1521.74	[317 to 325]	VQPTESIVR	R,F	VQPT[O-Glycosylation:N1A1 on X]ESIVR	1	1521.74	23.2361	1	2	494.175	N1A1	FALSE	Level1
6810	32.0858	6791	947.441	4	3785.73	[114 to 129]	TQSLLIVNNATNVVIK	K,V	TQS[O-Glycosylation:H3N3A1 on X]LLIVNNAT[O-Glycosylation:H2N1F1 on X]NVVIK	2	3785.73	23.0682	2	3	2059.73	H5N4A1F1	TRUE	Level1b
6236	29.898	6221	927.797	3	2780.37	[114 to 129]	TQSLLIVNNATNVVIK	K,V	T[O-Glycosylation:H2N1 on X]QS[O-Glycosylation:H2N1 on X]LLIVNNATNVVIK	2	2780.37	21.1604	2	3	1054.37	H4N2	TRUE	Level1b
6237	29.9017	6221	990.159	3	2967.46	[114 to 129]	TQSLLIVNNATNVVIK	K,V	TQSLLIVNNAT[O-Glycosylation:H3N3F1 on X]NVVIK	1	2967.45	18.1017	1	3	1241.45	H3N3F1	TRUE	Level1
11527	49.4192	11504	1193.56	4	4770.22	[215 to 237]	GLPQGFSALEPLVDLPIGINITR	R,F	GLPQGFS[O-Glycosylation:H3N3F1 on X]ALEPLVDLPIGINIT[O-Glycosylation:H2N1A2 on X]R	2	4770.18	17.0689	2	2	2350.83	H5N4A2F1	TRUE	Level1b
7922	36.004	7895	1020.22	4	4076.84	[114 to 129]	TQSLLIVNNATNVVIK	K,V	TQS[O-Glycosylation:H3N3F1 on X]LLIVNNAT[O-Glycosylation:H2N1A2 on X]NVVIK	2	4076.83	14.0302	2	3	2350.83	H5N4A2F1	TRUE	Level1b

## Sheet: Gamma
O-glycopeptides identified in Gamma by MetaMorpheus
Scan Number	Scan Retention Time	Precursor Scan Number	Precursor MZ	Precursor Charge	Precursor Mass	Start and End Residues In Protein	Base Sequence	FlankingResidues	Full Sequence	Number of Mods	Peptide Monoisotopic Mass	Score	Plausible Number Of Glycans	Total Glycosylation sites	GlycanMass	Plausible GlycanComposition	N-Glycan motif Check	GlycanLocalizationLevel
3153	17.7779	3135	732.669	3	2194.98	[320 to 328]	VQPTESIVR	R,F	VQPT[O-Glycosylation:H2N2A1F1 on X]ESIVR	1	2194.98	93.5366	1	2	1167.42	H2N2A1F1	FALSE	Level1
5389	24.2126	5365	678.293	3	2031.86	[311 to 319]	GIYQTSNFR	K,V	GIYQT[O-Glycosylation:H1N1A2 on X]SNFR	1	2031.85	75.4794	1	2	947.323	H1N1A2	FALSE	Level1
3208	17.9535	3191	805.694	3	2414.06	[320 to 328]	VQPTESIVR	R,F	VQPT[O-Glycosylation:H3N3A1 on X]ESIVR	1	2414.06	74.5393	1	2	1386.49	H3N3A1	FALSE	Level1
3192	17.8846	3187	683.983	3	2048.93	[320 to 328]	VQPTESIVR	R,F	VQPT[O-Glycosylation:H2N2A1 on X]ESIVR	1	2048.93	73.5411	1	2	1021.36	H2N2A1	FALSE	Level1
3171	17.8201	3147	806.028	3	2415.06	[320 to 328]	VQPTESIVR	R,F	VQPT[O-Glycosylation:H3N3F2 on X]ESIVR	1	2415.08	73.4057	1	2	1387.51	H3N3F2	FALSE	Level1
4305	21.3567	4302	781.015	3	2340.02	[320 to 328]	VQPTESIVR	R,F	VQPT[O-Glycosylation:H2N2A2 on X]ESIVR	1	2340.02	70.4973	1	2	1312.46	H2N2A2	FALSE	Level1
3282	18.1828	3246	629.965	3	1886.87	[320 to 328]	VQPTESIVR	R,F	VQPT[O-Glycosylation:H1N2A1 on X]ESIVR	1	1886.87	69.4915	1	2	859.307	H1N2A1	FALSE	Level1
4425	21.69	4420	659.304	3	1974.89	[320 to 328]	VQPTESIVR	R,F	VQPT[O-Glycosylation:H1N1A2 on X]ESIVR	1	1974.89	66.6088	1	2	947.323	H1N1A2	FALSE	Level1
4829	22.787	4808	659.305	3	1974.89	[320 to 328]	VQPTESIVR	R,F	VQPT[O-Glycosylation:H1N1A2 on X]ESIVR	1	1974.89	60.5121	1	2	947.323	H1N1A2	FALSE	Level1
3154	17.7791	3135	732.669	3	2194.98	[320 to 328]	VQPTESIVR	R,F	VQPT[O-Glycosylation:H2N2A1F1 on X]ESIVR	1	2194.98	52.2099	1	2	1167.42	H2N2A1F1	FALSE	Level1
5011	23.235	5009	800.003	3	2396.99	[311 to 319]	GIYQTSNFR	K,V	GIYQT[O-Glycosylation:H2N2A2 on X]SNFR	1	2396.99	50.3602	1	2	1312.46	H2N2A2	FALSE	Level1
5049	23.3323	5010	1336.57	2	2671.12	[635 to 646]	VYSTGSNVFQTR	R,A	VYSTGSNVFQT[O-Glycosylation:H2N2A1F2 on X]R	1	2671.14	40.433	1	4	1313.48	H2N2A1F2	FALSE	Level1
14434	46.0508	14393	1145.54	4	4578.12	[215 to 237]	DLPQGFSALEPLVDLPIGINITR	R,F	DLPQGFS[O-Glycosylation:H1N2A1F1 on X]ALEPLVDLPIGINIT[O-Glycosylation:H3N3 on X]R	2	4578.11	40.1619	2	2	2100.76	H4N5A1F1	TRUE	Level1b
14361	45.8582	14326	1135.28	4	4537.1	[215 to 237]	DLPQGFSALEPLVDLPIGINITR	R,F	DLPQGFS[O-Glycosylation:H3N3F1 on X]ALEPLVDLPIGINIT[O-Glycosylation:H2N1A1 on X]R	2	4537.09	40.1531	2	2	2059.73	H5N4A1F1	TRUE	Level1
14342	45.7946	14294	1182.05	4	4724.18	[215 to 237]	DLPQGFSALEPLVDLPIGINITR	R,F	DLPQGFS[O-Glycosylation:H3N3A1 on X]ALEPLVDLPIGINIT[O-Glycosylation:H1N2F2 on X]R	2	4724.17	37.1676	2	2	2246.82	H4N5A1F2	TRUE	Level1
14414	46.004	14373	1186.05	4	4740.18	[215 to 237]	DLPQGFSALEPLVDLPIGINITR	R,F	DLPQGFS[O-Glycosylation:H2N2A1 on X]ALEPLVDLPIGINIT[O-Glycosylation:H3N3F1 on X]R	2	4740.17	36.1528	2	2	2262.81	H5N5A1F1	TRUE	Level1
6441	26.8153	6411	982.438	3	2944.29	[183 to 195]	QGNFKNLSEFVFK	K,N	QGNFKNLS[O-Glycosylation:H3N3F2 on X]EFVFK	1	2944.31	35.188	1	1	1387.51	H3N3F2	TRUE	Level1
3209	17.9553	3191	805.694	3	2414.06	[320 to 328]	VQPTESIVR	R,F	VQPT[O-Glycosylation:H3N3A1 on X]ESIVR	1	2414.06	35.1847	1	2	1386.49	H3N3A1	FALSE	Level1
3288	18.1987	3246	629.965	3	1886.87	[320 to 328]	VQPTESIVR	R,F	VQPT[O-Glycosylation:H1N2A1 on X]ESIVR	1	1886.87	33.128	1	2	859.307	H1N2A1	FALSE	Level1
24727	83.4555	24717	659.305	3	1974.89	[320 to 328]	VQPTESIVR	R,F	VQPT[O-Glycosylation:H1N1A2 on X]ESIVR	1	1974.89	27.365	1	2	947.323	H1N1A2	FALSE	Level1
7686	29.9672	7655	910.928	4	3639.68	[114 to 129]	TQSLLIVNNATNVVIK	K,V	TQS[O-Glycosylation:H2N1 on X]LLIVNNAT[O-Glycosylation:H3N3A1 on X]NVVIK	2	3639.68	25.0903	2	3	1913.68	H5N4A1	TRUE	Level1b
6777	27.6438	6736	990.16	3	2967.46	[114 to 129]	TQSLLIVNNATNVVIK	K,V	TQSLLIVNNAT[O-Glycosylation:H3N3F1 on X]NVVIK	1	2967.45	25.062	1	3	1241.45	H3N3F1	TRUE	Level1
4830	22.7907	4808	659.305	3	1974.89	[320 to 328]	VQPTESIVR	R,F	VQPT[O-Glycosylation:H1N1A2 on X]ESIVR	1	1974.89	24.0899	1	2	947.323	H1N1A2	FALSE	Level1
5971	25.6628	5932	769.337	3	2304.99	[635 to 646]	VYSTGSNVFQTR	R,A	VYS[O-Glycosylation:H1N1A2 on X]TGSNVFQTR	1	2304.99	24.0893	1	4	947.323	H1N1A2	FALSE	Level1
14530	46.332	14493	1171.79	4	4683.14	[215 to 237]	DLPQGFSALEPLVDLPIGINITR	R,F	DLPQGFS[O-Glycosylation:H2N1A1 on X]ALEPLVDLPIGINIT[O-Glycosylation:H3N3F2 on X]R	2	4683.15	24.0667	2	2	2205.79	H5N4A1F2	TRUE	Level1
8351	31.5496	8321	1263.93	3	3788.76	[510 to 528]	VVVLSFELLHAPATVCGPK	R,K	VVVLS[O-Glycosylation:H3N3F2 on X]FELLHAPAT[O-Glycosylation:H1N1 on X]VC[Common Fixed:Carbamidomethyl on C]GPK	3	3788.76	23.201	2	2	1752.64	H4N4F2	FALSE	Level1b
14442	46.0707	14393	1145.54	4	4578.12	[215 to 237]	DLPQGFSALEPLVDLPIGINITR	R,F	DLPQGFS[O-Glycosylation:H1N2A1F1 on X]ALEPLVDLPIGINIT[O-Glycosylation:H3N3 on X]R	2	4578.11	23.0605	2	2	2100.76	H4N5A1F1	TRUE	Level1b
6442	26.8171	6411	982.438	3	2944.29	[183 to 195]	QGNFKNLSEFVFK	K,N	QGNFKNLS[O-Glycosylation:H3N3F2 on X]EFVFK	1	2944.31	22.2973	1	1	1387.51	H3N3F2	TRUE	Level1
15745	49.8299	15719	1135.28	4	4537.1	[215 to 237]	DLPQGFSALEPLVDLPIGINITR	R,F	DLPQGFS[O-Glycosylation:H3N3 on X]ALEPLVDLPIGINIT[O-Glycosylation:H2N1A1F1 on X]R	2	4537.09	21.0599	2	2	2059.73	H5N4A1F1	TRUE	Level1b
6745	27.5742	6709	927.797	3	2780.37	[114 to 129]	TQSLLIVNNATNVVIK	K,V	T[O-Glycosylation:H2N1 on X]QS[O-Glycosylation:H2N1 on X]LLIVNNATNVVIK	2	2780.37	20.1459	2	3	1054.37	H4N2	TRUE	Level1b
15526	49.2329	15486	1313.84	4	5251.33	[215 to 237]	DLPQGFSALEPLVDLPIGINITR	R,F	DLPQGFS[O-Glycosylation:H3N3F2 on X]ALEPLVDLPIGINIT[O-Glycosylation:H3N3A1 on X]R	2	5251.36	20.1068	2	2	2774	H6N6A1F2	TRUE	Level1b
14872	47.373	14847	1149.54	4	4594.12	[215 to 237]	DLPQGFSALEPLVDLPIGINITR	R,F	DLPQGFS[O-Glycosylation:H2N2A1 on X]ALEPLVDLPIGINIT[O-Glycosylation:H3N3 on X]R	2	4594.11	19.0987	2	2	2116.76	H5N5A1	TRUE	Level1b
4839	22.8131	4808	842.905	2	1683.8	[320 to 328]	VQPTESIVR	R,F	VQPT[O-Glycosylation:H1N1A1 on X]ESIVR	1	1683.79	16.0731	1	2	656.228	H1N1A1	FALSE	Level1b
14343	45.7959	14294	1182.05	4	4724.18	[215 to 237]	DLPQGFSALEPLVDLPIGINITR	R,F	DLPQGFS[O-Glycosylation:H3N3F1 on X]ALEPLVDLPIGINIT[O-Glycosylation:H1N2A1F1 on X]R	2	4724.17	16.0444	2	2	2246.82	H4N5A1F2	TRUE	Level1b
14453	46.1004	14424	1099.02	4	4392.05	[215 to 237]	DLPQGFSALEPLVDLPIGINITR	R,F	DLPQGFS[O-Glycosylation:H2N1F1 on X]ALEPLVDLPIGINIT[O-Glycosylation:H3N3F1 on X]R	2	4392.05	16.034	2	2	1914.7	H5N4F2	TRUE	Level1b
6045	25.8472	6007	944.423	3	2830.25	[305 to 319]	SFTVEKGIYQTSNFR	K,V	S[O-Glycosylation:H2N1 on X]FT[O-Glycosylation:H2N1 on X]VEKGIYQTSNFR	2	2830.25	15.1181	2	4	1054.37	H4N2	FALSE	Level1b
14889	47.4156	14866	1113.28	4	4449.07	[215 to 237]	DLPQGFSALEPLVDLPIGINITR	R,F	DLPQGFS[O-Glycosylation:H3N3F1 on X]ALEPLVDLPIGINIT[O-Glycosylation:H2N2 on X]R	2	4449.07	15.0425	2	2	1971.72	H5N5F1	TRUE	Level1b
14594	46.5113	14561	1149.54	4	4594.13	[215 to 237]	DLPQGFSALEPLVDLPIGINITR	R,F	DLPQGFS[O-Glycosylation:H3N3 on X]ALEPLVDLPIGINIT[O-Glycosylation:H2N2A1 on X]R	2	4594.11	14.0562	2	2	2116.76	H5N5A1	TRUE	Level1b
14850	47.3089	14821	1109.02	4	4432.07	[215 to 237]	DLPQGFSALEPLVDLPIGINITR	R,F	DLPQGFS[O-Glycosylation:H3N3A1 on X]ALEPLVDLPIGINIT[O-Glycosylation:H1N2 on X]R	2	4432.06	14.0468	2	2	1954.7	H4N5A1	TRUE	Level1b
20846	66.3278	20826	1225.03	4	4896.1	[647 to 682]	AGCLIGAEYVNNSYECDIPIGAGICASYQTQTNSPR	R,R	AGC[Common Fixed:Carbamidomethyl on C]LIGAEYVNNS[O-Glycosylation:H1N1A2 on X]YEC[Common Fixed:Carbamidomethyl on C]DIPIGAGIC[Common Fixed:Carbamidomethyl on C]ASYQTQTNSPR	4	4896.09	12.1021	1	5	947.323	H1N1A2	TRUE	Level1b
9607	34.5641	9568	1174.88	3	3521.63	[274 to 300]	TFLLKYNENGTITDAVDCALDPLSETK	R,C	T[O-Glycosylation:N1A1 on X]FLLKYNENGTITDAVDC[Common Fixed:Carbamidomethyl on C]ALDPLSETK	2	3521.65	12.0524	1	5	494.175	N1A1	TRUE	Level1b
14363	45.8606	14326	1135.28	4	4537.1	[215 to 237]	DLPQGFSALEPLVDLPIGINITR	R,F	DLPQGFS[O-Glycosylation:H3N3A1 on X]ALEPLVDLPIGINIT[O-Glycosylation:H2N1F1 on X]R	2	4537.09	12.025	2	2	2059.73	H5N4A1F1	TRUE	Level1
8766	32.5998	8739	1380.59	3	4138.74	[78 to 97]	RFDNPVLPFNDGVYFASTEK	K,S	RFDNPVLPFNDGVYFAS[O-Glycosylation:H1N1A1F1 on X]T[O-Glycosylation:H2N2A1 on X]EK	2	4138.77	10.4631	2	2	1823.65	H3N3A2F1	FALSE	Level1b
21427	68.5541	21411	1225.03	4	4896.1	[647 to 682]	AGCLIGAEYVNNSYECDIPIGAGICASYQTQTNSPR	R,R	AGC[Common Fixed:Carbamidomethyl on C]LIGAEYVNNS[O-Glycosylation:H1N1A2 on X]YEC[Common Fixed:Carbamidomethyl on C]DIPIGAGIC[Common Fixed:Carbamidomethyl on C]ASYQTQTNSPR	4	4896.09	10.1149	1	5	947.323	H1N1A2	TRUE	Level1b
4734	22.5394	4697	1248.78	4	4991.11	[356 to 378]	KRISNCVADYSVLYNSASFSTFK	R,C	KRIS[O-Glycosylation:H2N2A2 on X]NC[Common Fixed:Carbamidomethyl on C]VADYS[O-Glycosylation:H2N2F2 on X]VLYNSASFSTFK	3	4991.13	10.0432	2	6	2334.84	H4N4A2F2	FALSE	Level1b
16223	51.2994	16200	1258.83	4	5031.27	[215 to 237]	DLPQGFSALEPLVDLPIGINITR	R,F	DLPQGFS[O-Glycosylation:H3N3 on X]ALEPLVDLPIGINIT[O-Glycosylation:H2N2A2F1 on X]R	2	5031.26	10.0236	2	2	2553.91	H5N5A2F1	TRUE	Level1b
14873	47.3743	14847	1149.54	4	4594.12	[215 to 237]	DLPQGFSALEPLVDLPIGINITR	R,F	DLPQGFS[O-Glycosylation:H3N3 on X]ALEPLVDLPIGINIT[O-Glycosylation:H2N2A1 on X]R	2	4594.11	8.03241	2	2	2116.76	H5N5A1	TRUE	Level1b
15835	50.0882	15802	1244.57	4	4974.26	[215 to 237]	DLPQGFSALEPLVDLPIGINITR	R,F	DLPQGFS[O-Glycosylation:H2N1A2 on X]ALEPLVDLPIGINIT[O-Glycosylation:H3N3F2 on X]R	2	4974.24	8.02205	2	2	2496.89	H5N4A2F2	TRUE	Level1b
7071	28.3758	7036	1063.52	3	3187.53	[188 to 206]	NLSEFVFKNIDGYFKIYSK	K,H	NLS[O-Glycosylation:N1 on X]EFVFKNIDGYFKIYS[O-Glycosylation:H2N1F1 on X]K	2	3187.51	7.02701	2	2	876.322	H2N2F1	TRUE	Level1b
15527	49.2341	15486	1313.6	4	5250.36	[215 to 237]	DLPQGFSALEPLVDLPIGINITR	R,F	DLPQGFS[O-Glycosylation:H3N3A1 on X]ALEPLVDLPIGINIT[O-Glycosylation:H3N3A1 on X]R	2	5250.34	7.02229	2	2	2772.98	H6N6A2	TRUE	Level1
20628	65.5279	20608	1149.03	4	4592.11	[215 to 237]	DLPQGFSALEPLVDLPIGINITR	R,F	DLPQGFS[O-Glycosylation:H1N2A1F1 on X]ALEPLVDLPIGINIT[O-Glycosylation:H2N1A2 on X]R	2	4592.09	6.06073	2	2	2114.74	H3N3A3F1	TRUE	Level1b
10079	35.7387	10061	1319.62	3	3955.85	[196 to 214]	NIDGYFKIYSKHTPINLVR	K,D	NIDGYFKIYS[O-Glycosylation:H1N1 on X]KHT[O-Glycosylation:H2N2A1F2 on X]PINLVR	2	3955.83	5.07225	2	2	1678.61	H3N3A1F2	FALSE	Level1
14515	46.2873	14469	1317.6	3	3949.77	[510 to 528]	VVVLSFELLHAPATVCGPK	R,K	VVVLS[O-Glycosylation:H3N3 on X]FELLHAPAT[O-Glycosylation:H2N1A1 on X]VC[Common Fixed:Carbamidomethyl on C]GPK	3	3949.79	5.02542	2	2	1913.68	H5N4A1	FALSE	Level1b
9351	33.9647	9306	820.7	3	2459.08	[22 to 34]	TQLPSAYTNSFTR	R,G	T[O-Glycosylation:N2 on X]QLPS[O-Glycosylation:H1N2 on X]AYTNSFTR	2	2459.1	5.02243	2	5	974.37	H1N4	FALSE	Level1b
7083	28.408	7036	1063.52	3	3187.53	[188 to 206]	NLSEFVFKNIDGYFKIYSK	K,H	NLS[O-Glycosylation:H2N2F1 on X]EFVFKNIDGYFKIYSK	1	3187.51	5.01855	1	2	876.322	H2N2F1	TRUE	Level1b

## Sheet: Delta
O-glycopeptides identified in Delta by Metamorpheus
Scan Number	Scan Retention Time	Precursor Scan Number	Precursor MZ	Precursor Charge	Precursor Mass	Start and End Residues In Protein	Base Sequence	FlankingResidues	Full Sequence	Number of Mods	Peptide Monoisotopic Mass	Score	Plausible Number Of Glycans	Total Glycosylation sites	GlycanMass	Plausible GlycanComposition	N-Glycan motif Check	GlycanLocalizationLevel
6016	25.4781	5990	769.336	3	2304.98	[633 to 644]	VYSTGSNVFQTR	R,A	VYST[O-Glycosylation:H1N1A2 on X]GSNVFQTR	1	2304.99	94.4737	1	4	947.323	H1N1A2	FALSE	Level1
4430	21.3028	4422	781.015	3	2340.02	[318 to 326]	VQPTESIVR	R,F	VQPT[O-Glycosylation:H2N2A2 on X]ESIVR	1	2340.02	89.4787	1	2	1312.46	H2N2A2	FALSE	Level1
3303	17.8583	3266	732.668	3	2194.98	[318 to 326]	VQPTESIVR	R,F	VQPT[O-Glycosylation:H2N2A1F1 on X]ESIVR	1	2194.98	84.5232	1	2	1167.42	H2N2A1F1	FALSE	Level1
6756	27.5104	6730	927.797	3	2780.37	[114 to 129]	TQSLLIVNNATNVVIK	K,V	TQS[O-Glycosylation:H2N1 on X]LLIVNNAT[O-Glycosylation:H2N1 on X]NVVIK	2	2780.37	80.3879	2	3	1054.37	H4N2	TRUE	Level1b
3326	17.9167	3290	683.983	3	2048.93	[318 to 326]	VQPTESIVR	R,F	VQPT[O-Glycosylation:H2N2A1 on X]ESIVR	1	2048.93	78.5109	1	2	1021.36	H2N2A1	FALSE	Level1
5164	23.2923	5131	800.003	3	2396.99	[309 to 317]	GIYQTSNFR	K,V	GIYQT[O-Glycosylation:H2N2A2 on X]SNFR	1	2396.99	75.4056	1	2	1312.46	H2N2A2	FALSE	Level1
4559	21.7628	4544	659.304	3	1974.89	[318 to 326]	VQPTESIVR	R,F	VQPT[O-Glycosylation:H1N1A2 on X]ESIVR	1	1974.89	68.6225	1	2	947.323	H1N1A2	FALSE	Level1
4042	20.0392	4012	842.702	3	2525.08	[633 to 644]	VYSTGSNVFQTR	R,A	VYSTGSNVFQT[O-Glycosylation:H2N2A1F1 on X]R	1	2525.08	68.2403	1	4	1167.42	H2N2A1F1	FALSE	Level1
5898	25.1145	5884	891.046	3	2670.12	[633 to 644]	VYSTGSNVFQTR	R,A	VYST[O-Glycosylation:H1N1A1 on X]GS[O-Glycosylation:H1N1A1 on X]NVFQTR	2	2670.12	65.2286	2	4	1312.46	H2N2A2	FALSE	Level1
6640	27.2179	6604	815.03	3	2442.07	[22 to 34]	TQLPPAYTNSFTR	R,G	TQLPPAYTNSFT[O-Glycosylation:H1N1A2 on X]R	1	2442.07	64.3572	1	4	947.323	H1N1A2	FALSE	Level1
4968	22.8643	4938	659.304	3	1974.89	[318 to 326]	VQPTESIVR	R,F	VQPT[O-Glycosylation:H1N1A2 on X]ESIVR	1	1974.89	64.3513	1	2	947.323	H1N1A2	FALSE	Level1
3550	18.6199	3527	562.272	3	1683.79	[318 to 326]	VQPTESIVR	R,F	VQPT[O-Glycosylation:H1N1A1 on X]ESIVR	1	1683.79	63.4057	1	2	656.228	H1N1A1	FALSE	Level1
3302	17.8569	3266	732.668	3	2194.98	[318 to 326]	VQPTESIVR	R,F	VQPT[O-Glycosylation:H2N2A1F1 on X]ESIVR	1	2194.98	58.2417	1	2	1167.42	H2N2A1F1	FALSE	Level1
6017	25.4793	5990	769.336	3	2304.98	[633 to 644]	VYSTGSNVFQTR	R,A	VYS[O-Glycosylation:H1N1A2 on X]TGSNVFQTR	1	2304.99	58.2024	1	4	947.323	H1N1A2	FALSE	Level1
12654	42.4651	12613	1362.32	3	4083.94	[212 to 234]	DLPQGFSALEPLVDLPIGINITR	R,F	DLPQGFS[O-Glycosylation:H2N2 on X]ALEPLVDLPIGINIT[O-Glycosylation:H2N2F1 on X]R	2	4083.94	38.1431	2	2	1606.59	H4N4F1	TRUE	Level1
3455	18.2943	3434	697.658	3	2089.95	[318 to 326]	VQPTESIVR	R,F	VQPT[O-Glycosylation:N1A1 on X]ES[O-Glycosylation:H1N2 on X]IVR	2	2089.95	55.2385	2	2	1062.39	H1N3A1	FALSE	Level1
4566	21.7817	4544	659.304	3	1974.89	[318 to 326]	VQPTESIVR	R,F	VQPT[O-Glycosylation:H1N1A2 on X]ESIVR	1	1974.89	53.2458	1	2	947.323	H1N1A2	FALSE	Level1
13934	45.9214	13903	1098.76	4	4391.03	[212 to 234]	DLPQGFSALEPLVDLPIGINITR	R,F	DLPQGFS[O-Glycosylation:H2N1A1 on X]ALEPLVDLPIGINIT[O-Glycosylation:H3N3 on X]R	2	4391.03	35.1096	2	2	1913.68	H5N4A1	TRUE	Level1
5419	23.9571	5411	769.336	3	2304.99	[633 to 644]	VYSTGSNVFQTR	R,A	VYSTGSNVFQT[O-Glycosylation:H1N1A2 on X]R	1	2304.99	52.1912	1	4	947.323	H1N1A2	FALSE	Level1
15308	49.9748	15282	1258.82	4	5031.26	[212 to 234]	DLPQGFSALEPLVDLPIGINITR	R,F	DLPQGFS[O-Glycosylation:H3N3 on X]ALEPLVDLPIGINIT[O-Glycosylation:H2N2A2F1 on X]R	2	5031.26	32.1309	2	2	2553.91	H5N5A2F1	TRUE	Level1
3973	19.8044	3965	702.971	3	2105.89	[309 to 317]	GIYQTSNFR	K,V	GIYQT[O-Glycosylation:H2N2A1 on X]SNFR	1	2105.89	47.2947	1	2	1021.36	H2N2A1	FALSE	Level1
3787	19.2903	3758	751.657	3	2251.95	[309 to 317]	GIYQTSNFR	K,V	GIYQT[O-Glycosylation:H2N2A1F1 on X]SNFR	1	2251.95	47.2726	1	2	1167.42	H2N2A1F1	FALSE	Level1
3331	17.9337	3290	683.983	3	2048.93	[318 to 326]	VQPTESIVR	R,F	VQPT[O-Glycosylation:H2N2A1 on X]ESIVR	1	2048.93	47.1906	1	2	1021.36	H2N2A1	FALSE	Level1
4004	19.9047	3969	882.918	2	1763.82	[633 to 644]	VYSTGSNVFQTR	R,A	VYST[O-Glycosylation:N2 on X]GSNVFQTR	1	1763.82	46.5016	1	4	406.159	N2	FALSE	Level1
4431	21.3064	4422	781.015	3	2340.02	[318 to 326]	VQPTESIVR	R,F	VQPT[O-Glycosylation:H2N2A2 on X]ESIVR	1	2340.02	44.1784	1	2	1312.46	H2N2A2	FALSE	Level1
3924	19.6754	3918	765.332	3	2292.97	[309 to 317]	GIYQTSNFR	K,V	GIYQT[O-Glycosylation:N1A1 on X]S[O-Glycosylation:H1N2F1 on X]NFR	2	2292.97	41.2187	2	2	1208.44	H1N3A1F1	FALSE	Level1
6664	27.2801	6621	888.924	4	3551.67	[114 to 129]	TQSLLIVNNATNVVIK	K,V	TQS[O-Glycosylation:H3N3 on X]LLIVNNAT[O-Glycosylation:H2N2 on X]NVVIK	2	3551.66	41.1496	2	3	1825.66	H5N5	TRUE	Level1b
4958	22.8346	4902	842.905	2	1683.8	[318 to 326]	VQPTESIVR	R,F	VQPT[O-Glycosylation:H1N1A1 on X]ESIVR	1	1683.79	36.5165	1	2	656.228	H1N1A1	FALSE	Level1
4895	22.7117	4841	659.305	3	1974.89	[318 to 326]	VQPTESIVR	R,F	VQPT[O-Glycosylation:H1N1A2 on X]ESIVR	1	1974.89	36.2644	1	2	947.323	H1N1A2	FALSE	Level1
7619	29.8531	7595	998.211	4	3988.81	[114 to 129]	TQSLLIVNNATNVVIK	K,V	TQS[O-Glycosylation:H2N2A1F1 on X]LLIVNNAT[O-Glycosylation:H3N3 on X]NVVIK	2	3988.81	34.1223	2	3	2262.81	H5N5A1F1	TRUE	Level1b
3628	18.8431	3597	842.904	2	1683.79	[318 to 326]	VQPTESIVR	R,F	VQPT[O-Glycosylation:H1N1A1 on X]ESIVR	1	1683.79	33.5221	1	2	656.228	H1N1A1	FALSE	Level1
4804	22.5393	4775	781.015	3	2340.02	[318 to 326]	VQPTESIVR	R,F	VQPT[O-Glycosylation:H2N2A2 on X]ESIVR	1	2340.02	31.1758	1	2	1312.46	H2N2A2	FALSE	Level1
14368	45.9193	14325	1222.56	4	4886.23	[213 to 235]	DLPQGFSALEPLVDLPIGINITR	R,F	DLPQGFS[O-Glycosylation:H3N3A1 on X]ALEPLVDLPIGINIT[O-Glycosylation:H2N2F2 on X]R	2	4886.23	30.1309	2	2	2408.87	H5N5A1F2	TRUE	Level1b
7720	30.1369	7679	1214.23	3	3639.68	[114 to 129]	TQSLLIVNNATNVVIK	K,V	TQS[O-Glycosylation:H2N1A1 on X]LLIVNNAT[O-Glycosylation:H3N3 on X]NVVIK	2	3639.68	29.1026	2	3	1913.68	H5N4A1	TRUE	Level1
15806	50.0615	15775	1171.54	4	4682.13	[213 to 235]	DLPQGFSALEPLVDLPIGINITR	R,F	DLPQGFS[O-Glycosylation:H3N3 on X]ALEPLVDLPIGINIT[O-Glycosylation:H2N1A2 on X]R	2	4682.13	27.0557	2	2	2204.77	H5N4A2	TRUE	Level1b
4670	22.0689	4631	616.33	2	1230.65	[318 to 326]	VQPTESIVR	R,F	VQPT[O-Glycosylation:N1 on X]ESIVR	1	1230.65	25.4019	1	2	203.079	N1	FALSE	Level1
4969	22.8659	4938	659.304	3	1974.89	[318 to 326]	VQPTESIVR	R,F	VQPT[O-Glycosylation:H1N1A2 on X]ESIVR	1	1974.89	25.0854	1	2	947.323	H1N1A2	FALSE	Level1
14596	46.5065	14567	1058.25	4	4228.97	[213 to 235]	DLPQGFSALEPLVDLPIGINITR	R,F	DLPQGFS[O-Glycosylation:H3N3 on X]ALEPLVDLPIGINIT[O-Glycosylation:H1N1A1 on X]R	2	4228.98	25.0674	2	2	1751.62	H4N4A1	TRUE	Level1b
14146	45.2951	14116	1277.58	4	5106.3	[213 to 235]	DLPQGFSALEPLVDLPIGINITR	R,F	DLPQGFS[O-Glycosylation:H3N3F1 on X]ALEPLVDLPIGINIT[O-Glycosylation:H3N3F2 on X]R	2	5106.32	20.0684	2	2	2628.97	H6N6F3	TRUE	Level1b
14425	46.0808	14404	1149.79	4	4595.11	[213 to 235]	DLPQGFSALEPLVDLPIGINITR	R,F	DLPQGFS[O-Glycosylation:H3N3F1 on X]ALEPLVDLPIGINIT[O-Glycosylation:H2N2F1 on X]R	2	4595.13	19.0518	2	2	2117.78	H5N5F2	TRUE	Level1b
6400	26.5673	6362	1014.81	3	3041.41	[309 to 326]	GIYQTSNFRVQPTESIVR	K,F	GIYQTSNFRVQPT[O-Glycosylation:H1N1A2 on X]ESIVR	1	3041.41	18.1311	1	4	947.323	H1N1A2	FALSE	Level1b
3377	18.0752	3339	751.676	3	2252.01	[318 to 326]	VQPTESIVR	R,F	VQPT[O-Glycosylation:H1N1 on X]ES[O-Glycosylation:H1N2A1 on X]IVR	2	2252.01	18.0849	2	2	1224.44	H2N3A1	FALSE	Level1
13014	42.4317	12987	1113.27	4	4449.07	[213 to 235]	DLPQGFSALEPLVDLPIGINITR	R,F	DLPQGFS[O-Glycosylation:H3N3 on X]ALEPLVDLPIGINIT[O-Glycosylation:H2N2F1 on X]R	2	4449.07	17.0532	2	2	1971.72	H5N5F1	TRUE	Level1b
15174	48.2252	15147	1098.76	4	4391.03	[213 to 235]	DLPQGFSALEPLVDLPIGINITR	R,F	DLPQGFS[O-Glycosylation:H3N3 on X]ALEPLVDLPIGINIT[O-Glycosylation:H2N1A1 on X]R	2	4391.03	15.0485	2	2	1913.68	H5N4A1	TRUE	Level1b
15852	50.2126	15825	1149.79	4	4595.11	[213 to 235]	DLPQGFSALEPLVDLPIGINITR	R,F	DLPQGFS[O-Glycosylation:H3N3F1 on X]ALEPLVDLPIGINIT[O-Glycosylation:H2N2F1 on X]R	2	4595.13	15.0429	2	2	2117.78	H5N5F2	TRUE	Level1b
15004	47.7086	14973	1062	4	4243.97	[213 to 235]	DLPQGFSALEPLVDLPIGINITR	R,F	DLPQGFS[O-Glycosylation:H2N1A1F1 on X]ALEPLVDLPIGINIT[O-Glycosylation:H1N1A1F1 on X]R	2	4243.98	13.036	2	2	1766.62	H3N2A2F2	TRUE	Level1b
16332	51.7135	16300	1208.05	4	4828.19	[213 to 235]	DLPQGFSALEPLVDLPIGINITR	R,F	DLPQGFS[O-Glycosylation:H3N3F1 on X]ALEPLVDLPIGINIT[O-Glycosylation:H2N1A2 on X]R	2	4828.18	12.0744	2	2	2350.83	H5N4A2F1	TRUE	Level1b
7237	28.8833	7207	1016.21	4	4060.81	[645 to 679]	AGCLIGAEHVNNSYECDIPIGAGICASYQTQTNSR	R,R	AGCLIGAEHVNNS[O-Glycosylation:N2 on X]YECDIPIGAGICASYQTQTNSR	1	4060.81	12.0601	1	5	406.159	N2	TRUE	Level1b
16215	51.3415	16179	1229.14	5	6140.64	[465 to 507]	DISTEIYQAGSKPCNGVEGFNCYFPLQSYGFQPTNGVGYQPYR	R,V	DISTEIYQAGSKPCNGVEGFNCYFPLQS[O-Glycosylation:H2N1F1 on X]YGFQPT[O-Glycosylation:H2N1F1 on X]NGVGYQPYR	2	6140.67	12.046	2	5	1346.49	H4N2F2	FALSE	Level1b
4934	22.7893	4877	829.352	2	1656.69	[303 to 308]	SFTVEK	K,G	SFT[O-Glycosylation:H1N1A2 on X]VEK	1	1656.69	11.0514	1	2	947.323	H1N1A2	FALSE	Level1
16250	51.4451	16227	1208.05	4	4828.19	[213 to 235]	DLPQGFSALEPLVDLPIGINITR	R,F	DLPQGFS[O-Glycosylation:H3N3F1 on X]ALEPLVDLPIGINIT[O-Glycosylation:H2N1A2 on X]R	2	4828.18	11.0295	2	2	2350.83	H5N4A2F1	TRUE	Level1b
13487	43.5011	13445	1085.82	3	3254.44	[385 to 401]	LNDLCFTNVYADSFVIR	K,G	LNDLCFT[O-Glycosylation:H1N2A1 on X]NVYADS[O-Glycosylation:N2 on X]FVIR	2	3254.43	10.0468	2	2	1265.47	H1N4A1	FALSE	Level1b
14944	47.5387	14906	1135.28	4	4537.08	[213 to 235]	DLPQGFSALEPLVDLPIGINITR	R,F	DLPQGFS[O-Glycosylation:H2N1A1F1 on X]ALEPLVDLPIGINIT[O-Glycosylation:H3N3 on X]R	2	4537.09	10.0391	2	2	2059.73	H5N4A1F1	TRUE	Level1b
5057	23.0407	4984	829.352	2	1656.69	[303 to 308]	SFTVEK	K,G	SFT[O-Glycosylation:H1N1A2 on X]VEK	1	1656.69	10.0334	1	2	947.323	H1N1A2	FALSE	Level1
9718	34.8284	9687	1363.94	3	4088.81	[534 to 556]	NKCVNFNFNGLTGTGVLTESNKK	K,F	NKCVNFNFNGLTGTGVLT[O-Glycosylation:H1N1A1F1 on X]ES[O-Glycosylation:H1N1A1F1 on X]NKK	2	4088.81	8.05179	2	4	1604.57	H2N2A2F2	FALSE	Level1b
15019	47.7565	14995	1135.28	4	4537.09	[213 to 235]	DLPQGFSALEPLVDLPIGINITR	R,F	DLPQGFS[O-Glycosylation:H2N1A1F1 on X]ALEPLVDLPIGINIT[O-Glycosylation:H3N3 on X]R	2	4537.09	8.02983	2	2	2059.73	H5N4A1F1	TRUE	Level1b

## Sheet: Kappa
O-glycopeptides identified in Kappa by MetraMorpheus
Scan Number	Scan Retention Time	Precursor Scan Number	Precursor MZ	Precursor Charge	Precursor Mass	Start and End Residues In Protein	Base Sequence	FlankingResidues	Full Sequence	Number of Mods	Peptide Monoisotopic Mass	Score	Plausible Number Of Glycans	Total Glycosylation sites	GlycanMass	Plausible GlycanComposition	N-Glycan motif Check	GlycanLocalizationLevel
3403	17.9509	3388	732.67	3	2194.99	[320 to 328]	VQPTESIVR	R,F	VQPT[O-Glycosylation:H2N2A1F1 on X]ESIVR	1	2194.98	95.4746	1	2	1167.42	H2N2A1F1	FALSE	Level1
4409	21.4006	4386	781.014	3	2340.02	[320 to 328]	VQPTESIVR	R,F	VQPT[O-Glycosylation:H2N2A2 on X]ESIVR	1	2340.02	79.4821	1	2	1312.46	H2N2A2	FALSE	Level1
5023	23.2588	5000	800.002	3	2396.99	[311 to 319]	GIYQTSNFR	K,V	GIYQT[O-Glycosylation:H2N2A2 on X]SNFR	1	2396.99	78.4842	1	2	1312.46	H2N2A2	FALSE	Level1
5336	24.2141	5304	678.291	3	2031.85	[311 to 319]	GIYQTSNFR	K,V	GIYQT[O-Glycosylation:H1N1A2 on X]SNFR	1	2031.85	75.4626	1	2	947.323	H1N1A2	FALSE	Level1
3450	18.116	3437	683.984	3	2048.93	[320 to 328]	VQPTESIVR	R,F	VQPT[O-Glycosylation:H2N2A1 on X]ESIVR	1	2048.93	73.4445	1	2	1021.36	H2N2A1	FALSE	Level1
4506	21.6915	4501	659.304	3	1974.89	[320 to 328]	VQPTESIVR	R,F	VQPT[O-Glycosylation:H1N1A2 on X]ESIVR	1	1974.89	67.5878	1	2	947.323	H1N1A2	FALSE	Level1
4780	22.5567	4749	659.303	3	1974.89	[320 to 328]	VQPTESIVR	R,F	VQPT[O-Glycosylation:H1N1A2 on X]ESIVR	1	1974.89	64.5113	1	2	947.323	H1N1A2	FALSE	Level1
4859	22.7959	4834	659.303	3	1974.89	[320 to 328]	VQPTESIVR	R,F	VQPT[O-Glycosylation:H1N1A2 on X]ESIVR	1	1974.89	63.3295	1	2	947.323	H1N1A2	FALSE	Level1
6650	27.7396	6610	927.797	3	2780.37	[114 to 129]	TQSLLIVNNATNVVIK	K,V	TQS[O-Glycosylation:H2N1 on X]LLIVNNAT[O-Glycosylation:H2N1 on X]NVVIK	2	2780.37	52.2814	2	3	1054.37	H4N2	TRUE	Level1
4507	21.6951	4501	659.304	3	1974.89	[320 to 328]	VQPTESIVR	R,F	VQPT[O-Glycosylation:H1N1A2 on X]ESIVR	1	1974.89	49.1901	1	2	947.323	H1N1A2	FALSE	Level1
3528	18.3947	3502	805.694	3	2414.06	[320 to 328]	VQPTESIVR	R,F	VQPT[O-Glycosylation:H3N3A1 on X]ESIVR	1	2414.06	45.2735	1	2	1386.49	H3N3A1	FALSE	Level1
5050	23.3278	5016	891.048	3	2670.12	[635 to 646]	VYSTGSNVFQTR	R,A	VYSTGSNVFQT[O-Glycosylation:H2N2A2 on X]R	1	2670.12	43.141	1	4	1312.46	H2N2A2	FALSE	Level1
4781	22.5579	4749	659.303	3	1974.89	[320 to 328]	VQPTESIVR	R,F	VQPT[O-Glycosylation:H1N1A2 on X]ESIVR	1	1974.89	41.1457	1	2	947.323	H1N1A2	FALSE	Level1
4410	21.4024	4386	781.014	3	2340.02	[320 to 328]	VQPTESIVR	R,F	VQPT[O-Glycosylation:H2N2A2 on X]ESIVR	1	2340.02	40.2051	1	2	1312.46	H2N2A2	FALSE	Level1
4765	22.5016	4729	842.903	2	1683.79	[320 to 328]	VQPTESIVR	R,F	VQPT[O-Glycosylation:H1N1A1 on X]ESIVR	1	1683.79	37.3525	1	2	656.228	H1N1A1	FALSE	Level1
12114	42.3557	12086	1465.02	3	4392.05	[215 to 237]	DLPQGFSALEPLVDLPIGINITR	R,F	DLPQGFS[O-Glycosylation:H2N1 on X]ALEPLVDLPIGINIT[O-Glycosylation:H3N3F2 on X]R	2	4392.05	33.0952	2	2	1914.7	H5N4F2	TRUE	Level1
4719	22.3612	4676	761.877	2	1521.74	[320 to 328]	VQPTESIVR	R,F	VQPT[O-Glycosylation:N1A1 on X]ESIVR	1	1521.74	31.4838	1	2	494.175	N1A1	FALSE	Level1
5338	24.2166	5304	678.291	3	2031.85	[311 to 319]	GIYQTSNFR	K,V	GIYQT[O-Glycosylation:H1N1A2 on X]SNFR	1	2031.85	29.0785	1	2	947.323	H1N1A2	FALSE	Level1
4619	22.0909	4592	616.33	2	1230.65	[320 to 328]	VQPTESIVR	R,F	VQPT[O-Glycosylation:N1 on X]ESIVR	1	1230.65	26.323	1	2	203.079	N1	FALSE	Level1
3404	17.9545	3388	732.67	3	2194.99	[320 to 328]	VQPTESIVR	R,F	VQPT[O-Glycosylation:H1N1A1 on X]ES[O-Glycosylation:H1N1F1 on X]IVR	2	2194.98	24.1421	2	2	1167.42	H2N2A1F1	FALSE	Level1
13208	45.7759	13183	1135.28	4	4537.07	[215 to 237]	DLPQGFSALEPLVDLPIGINITR	R,F	DLPQGFS[O-Glycosylation:H2N1A1F1 on X]ALEPLVDLPIGINIT[O-Glycosylation:H3N3 on X]R	2	4537.09	21.0751	2	2	2059.73	H5N4A1F1	TRUE	Level1
14340	49.7123	14312	1149.53	4	4594.1	[215 to 237]	DLPQGFSALEPLVDLPIGINITR	R,F	DLPQGFS[O-Glycosylation:H3N3 on X]ALEPLVDLPIGINIT[O-Glycosylation:H2N2A1 on X]R	2	4594.11	19.0739	2	2	2116.76	H5N5A1	TRUE	Level1
3582	18.5937	3554	854.38	3	2560.12	[320 to 328]	VQPTESIVR	R,F	VQPT[O-Glycosylation:H2N2A1 on X]ES[O-Glycosylation:H1N1F1 on X]IVR	2	2560.12	9.06611	2	2	1532.55	H3N3A1F1	FALSE	Level1
4942	22.9817	4907	829.352	2	1656.69	[305 to 310]	SFTVEK	K,G	SFT[O-Glycosylation:H1N1A2 on X]VEK	1	1656.69	7.01156	1	2	947.323	H1N1A2	FALSE	Level1
6120	26.2886	6086	1011.47	3	3031.38	[79 to 97]	FDNPVLPFNDGVYFASIEK	R,S	FDNPVLPFNDGVYFAS[O-Glycosylation:H1N2F2 on X]IEK	1	3031.38	4.01211	1	1	860.327	H1N2F2	FALSE	Level1
6649	27.7384	6610	927.797	3	2780.37	[114 to 129]	TQSLLIVNNATNVVIK	K,V	TQS[O-Glycosylation:H2N1 on X]LLIVNNAT[O-Glycosylation:H2N1 on X]NVVIK	2	2780.37	78.4013	2	3	1054.37	H4N2	TRUE	Level1b
3468	18.1799	3447	746.345	3	2236.01	[320 to 328]	VQPTESIVR	R,F	VQPT[O-Glycosylation:H1N2F1 on X]ES[O-Glycosylation:N1A1 on X]IVR	2	2236.01	39.1755	2	2	1208.44	H1N3A1F1	FALSE	Level1b
7448	30.0421	7416	961.697	4	3842.76	[114 to 129]	TQSLLIVNNATNVVIK	K,V	TQS[O-Glycosylation:H3N3A1 on X]LLIVNNAT[O-Glycosylation:H2N2 on X]NVVIK	2	3842.76	23.0896	2	3	2116.76	H5N5A1	TRUE	Level1b
10671	38.4309	10634	1714.69	3	5141.06	[279 to 300]	YNENGTITDAVDCALDPLSETK	K,C	YNENGT[O-Glycosylation:H3N3A1 on X]IT[O-Glycosylation:H3N3A1 on X]DAVDCALDPLSETK	2	5141.06	17.1391	2	4	2772.98	H6N6A2	TRUE	Level1b
6739	27.9961	6707	1497.14	4	5984.52	[418 to 452]	IADYNYKLPDDFTGCVIAWNSNNLDSKVGGNYNYR	K,Y	IADYNYKLPDDFT[O-Glycosylation:H2N1A2 on X]GCVIAWNSNNLDS[O-Glycosylation:H2N2F1 on X]KVGGNYNYR	2	5984.55	14.0622	2	3	1985.7	H4N3A2F1	FALSE	Level1b
7420	29.9784	7393	947.44	4	3785.73	[114 to 129]	TQSLLIVNNATNVVIK	K,V	TQS[O-Glycosylation:H3N3 on X]LLIVNNAT[O-Glycosylation:H2N1A1F1 on X]NVVIK	2	3785.73	14.0518	2	3	2059.73	H5N4A1F1	TRUE	Level1b
14357	49.7743	14331	1149.78	4	4595.11	[215 to 237]	DLPQGFSALEPLVDLPIGINITR	R,F	DLPQGFS[O-Glycosylation:H3N3F1 on X]ALEPLVDLPIGINIT[O-Glycosylation:H2N2F1 on X]R	2	4595.13	14.0487	2	2	2117.78	H5N5F2	TRUE	Level1b
6493	27.289	6466	921.439	4	3681.73	[114 to 129]	TQSLLIVNNATNVVIK	K,V	TQS[O-Glycosylation:H3N3 on X]LLIVNNAT[O-Glycosylation:H1N2F2 on X]NVVIK	2	3681.72	13.0323	2	3	1955.72	H4N5F2	TRUE	Level1b

## Sheet: Epsilon
O-glycopeptides identified in Epsilon by MetaMorpheus
File Name	Scan Number	Precursor Scan Number	Precursor MZ	Precursor Charge	Precursor Mass	Start and End Residues In Protein	Base Sequence	FlankingResidues	Full Sequence	Number of Mods	Peptide Monoisotopic Mass	Score	Plausible Number Of Glycans	Total Glycosylation sites	GlycanMass	Plausible GlycanComposition	N-Glycan motif Check	GlycanLocalizationLevel
C:\Users\sheri\OneDrive - Texas Tech University\Covid Research\Covid S1 O-GPs HCD-EThCD pair\2022-08-02-12-14-59\Task1-CalibrateTask\CovidS1Variants_H17_OGPs1_06152022-calib.mzML	4297	4274	781.015	3	2340.02	[320 to 328]	VQPTESIVR	R,F	VQPT[O-Glycosylation:H2N2A2 on X]ESIVR	1	2340.02	85.513	1	2	1312.46	H2N2A2	FALSE	Level1
C:\Users\sheri\OneDrive - Texas Tech University\Covid Research\Covid S1 O-GPs HCD-EThCD pair\2022-08-02-12-14-59\Task1-CalibrateTask\CovidS1Variants_H17_OGPs1_06152022-calib.mzML	5690	5660	769.337	3	2304.99	[635 to 646]	VYSTGSNVFQTR	R,A	VYST[O-Glycosylation:H1N1A2 on X]GSNVFQTR	1	2304.99	85.4835	1	4	947.323	H1N1A2	FALSE	Level1
C:\Users\sheri\OneDrive - Texas Tech University\Covid Research\Covid S1 O-GPs HCD-EThCD pair\2022-08-02-12-14-59\Task1-CalibrateTask\CovidS1Variants_H17_OGPs1_06152022-calib.mzML	3186	3158	732.667	3	2194.98	[320 to 328]	VQPTESIVR	R,F	VQPT[O-Glycosylation:H2N2A1F1 on X]ESIVR	1	2194.98	83.4022	1	2	1167.42	H2N2A1F1	FALSE	Level1
C:\Users\sheri\OneDrive - Texas Tech University\Covid Research\Covid S1 O-GPs HCD-EThCD pair\2022-08-02-12-14-59\Task1-CalibrateTask\CovidS1Variants_H17_OGPs1_06152022-calib.mzML	3258	3239	683.981	3	2048.92	[320 to 328]	VQPTESIVR	R,F	VQPT[O-Glycosylation:H2N2A1 on X]ESIVR	1	2048.93	79.5645	1	2	1021.36	H2N2A1	FALSE	Level1
C:\Users\sheri\OneDrive - Texas Tech University\Covid Research\Covid S1 O-GPs HCD-EThCD pair\2022-08-02-12-14-59\Task1-CalibrateTask\CovidS1Variants_H17_OGPs1_06152022-calib.mzML	6541	6504	990.159	3	2967.46	[114 to 129]	TQSLLIVNNATNVVIK	K,V	TQSLLIVNNAT[O-Glycosylation:H3N3F1 on X]NVVIK	1	2967.45	79.4246	1	3	1241.45	H3N3F1	TRUE	Level1
C:\Users\sheri\OneDrive - Texas Tech University\Covid Research\Covid S1 O-GPs HCD-EThCD pair\2022-08-02-12-14-59\Task1-CalibrateTask\CovidS1Variants_H17_OGPs1_06152022-calib.mzML	5140	5107	769.336	3	2304.99	[635 to 646]	VYSTGSNVFQTR	R,A	VYSTGSNVFQT[O-Glycosylation:H1N1A2 on X]R	1	2304.99	74.3689	1	4	947.323	H1N1A2	FALSE	Level1
C:\Users\sheri\OneDrive - Texas Tech University\Covid Research\Covid S1 O-GPs HCD-EThCD pair\2022-08-02-12-14-59\Task1-CalibrateTask\CovidS1Variants_H17_OGPs1_06152022-calib.mzML	4906	4874	800.003	3	2396.99	[311 to 319]	GIYQTSNFR	K,V	GIYQT[O-Glycosylation:H2N2A2 on X]SNFR	1	2396.99	70.4268	1	2	1312.46	H2N2A2	FALSE	Level1
C:\Users\sheri\OneDrive - Texas Tech University\Covid Research\Covid S1 O-GPs HCD-EThCD pair\2022-08-02-12-14-59\Task1-CalibrateTask\CovidS1Variants_H17_OGPs1_06152022-calib.mzML	6323	6296	815.029	3	2442.07	[22 to 34]	TQLPPAYTNSFTR	R,G	TQLPPAYTNSFT[O-Glycosylation:H1N1A2 on X]R	1	2442.07	69.5303	1	4	947.323	H1N1A2	FALSE	Level1
C:\Users\sheri\OneDrive - Texas Tech University\Covid Research\Covid S1 O-GPs HCD-EThCD pair\2022-08-02-12-14-59\Task1-CalibrateTask\CovidS1Variants_H17_OGPs1_06152022-calib.mzML	3296	3277	629.964	3	1886.87	[320 to 328]	VQPTESIVR	R,F	VQPT[O-Glycosylation:H1N2A1 on X]ESIVR	1	1886.87	69.471	1	2	859.307	H1N2A1	FALSE	Level1
C:\Users\sheri\OneDrive - Texas Tech University\Covid Research\Covid S1 O-GPs HCD-EThCD pair\2022-08-02-12-14-59\Task1-CalibrateTask\CovidS1Variants_H17_OGPs1_06152022-calib.mzML	4368	4357	659.304	3	1974.89	[320 to 328]	VQPTESIVR	R,F	VQPT[O-Glycosylation:H1N1A2 on X]ESIVR	1	1974.89	67.5642	1	2	947.323	H1N1A2	FALSE	Level1
C:\Users\sheri\OneDrive - Texas Tech University\Covid Research\Covid S1 O-GPs HCD-EThCD pair\2022-08-02-12-14-59\Task1-CalibrateTask\CovidS1Variants_H17_OGPs1_06152022-calib.mzML	6325	6296	936.739	3	2807.2	[22 to 34]	TQLPPAYTNSFTR	R,G	TQLPPAYTNSFT[O-Glycosylation:H2N2A2 on X]R	1	2807.2	63.408	1	4	1312.46	H2N2A2	FALSE	Level1
C:\Users\sheri\OneDrive - Texas Tech University\Covid Research\Covid S1 O-GPs HCD-EThCD pair\2022-08-02-12-14-59\Task1-CalibrateTask\CovidS1Variants_H17_OGPs1_06152022-calib.mzML	4739	4708	659.305	3	1974.89	[320 to 328]	VQPTESIVR	R,F	VQPT[O-Glycosylation:H1N1A2 on X]ESIVR	1	1974.89	63.3229	1	2	947.323	H1N1A2	FALSE	Level1
C:\Users\sheri\OneDrive - Texas Tech University\Covid Research\Covid S1 O-GPs HCD-EThCD pair\2022-08-02-12-14-59\Task1-CalibrateTask\CovidS1Variants_H17_OGPs1_06152022-calib.mzML	6470	6422	1063.18	3	3186.53	[114 to 129]	TQSLLIVNNATNVVIK	K,V	TQS[O-Glycosylation:H2N2 on X]LLIVNNAT[O-Glycosylation:H2N2 on X]NVVIK	2	3186.53	60.2391	2	3	1460.53	H4N4	TRUE	Level1
C:\Users\sheri\OneDrive - Texas Tech University\Covid Research\Covid S1 O-GPs HCD-EThCD pair\2022-08-02-12-14-59\Task1-CalibrateTask\CovidS1Variants_H17_OGPs1_06152022-calib.mzML	5689	5660	769.337	3	2304.99	[635 to 646]	VYSTGSNVFQTR	R,A	VYS[O-Glycosylation:H1N1A2 on X]TGSNVFQTR	1	2304.99	56.2976	1	4	947.323	H1N1A2	FALSE	Level1
C:\Users\sheri\OneDrive - Texas Tech University\Covid Research\Covid S1 O-GPs HCD-EThCD pair\2022-08-02-12-14-59\Task1-CalibrateTask\CovidS1Variants_H17_OGPs1_06152022-calib.mzML	3278	3255	697.657	3	2089.95	[320 to 328]	VQPTESIVR	R,F	VQPT[O-Glycosylation:N1A1 on X]ES[O-Glycosylation:H1N2 on X]IVR	2	2089.95	55.2553	2	2	1062.39	H1N3A1	FALSE	Level1
C:\Users\sheri\OneDrive - Texas Tech University\Covid Research\Covid S1 O-GPs HCD-EThCD pair\2022-08-02-12-14-59\Task1-CalibrateTask\CovidS1Variants_H17_OGPs1_06152022-calib.mzML	6594	6549	1057.85	3	3170.53	[114 to 129]	TQSLLIVNNATNVVIK	K,V	TQS[O-Glycosylation:H1N2 on X]LLIVNNAT[O-Glycosylation:H2N2F1 on X]NVVIK	2	3170.53	53.2542	2	3	1444.53	H3N4F1	TRUE	Level1
C:\Users\sheri\OneDrive - Texas Tech University\Covid Research\Covid S1 O-GPs HCD-EThCD pair\2022-08-02-12-14-59\Task1-CalibrateTask\CovidS1Variants_H17_OGPs1_06152022-calib.mzML	6571	6523	941.473	3	2821.4	[114 to 129]	TQSLLIVNNATNVVIK	K,V	TQSLLIVNNAT[O-Glycosylation:H3N3 on X]NVVIK	1	2821.4	48.2171	1	3	1095.4	H3N3	TRUE	Level1
C:\Users\sheri\OneDrive - Texas Tech University\Covid Research\Covid S1 O-GPs HCD-EThCD pair\2022-08-02-12-14-59\Task1-CalibrateTask\CovidS1Variants_H17_OGPs1_06152022-calib.mzML	3265	3239	683.981	3	2048.92	[320 to 328]	VQPTESIVR	R,F	VQPT[O-Glycosylation:H2N2A1 on X]ESIVR	1	2048.93	46.2131	1	2	1021.36	H2N2A1	FALSE	Level1
C:\Users\sheri\OneDrive - Texas Tech University\Covid Research\Covid S1 O-GPs HCD-EThCD pair\2022-08-02-12-14-59\Task1-CalibrateTask\CovidS1Variants_H17_OGPs1_06152022-calib.mzML	3246	3225	746.343	3	2236.01	[320 to 328]	VQPTESIVR	R,F	VQPT[O-Glycosylation:H1N2F1 on X]ES[O-Glycosylation:N1A1 on X]IVR	2	2236.01	44.187	2	2	1208.44	H1N3A1F1	FALSE	Level1
C:\Users\sheri\OneDrive - Texas Tech University\Covid Research\Covid S1 O-GPs HCD-EThCD pair\2022-08-02-12-14-59\Task1-CalibrateTask\CovidS1Variants_H17_OGPs1_06152022-calib.mzML	4298	4274	781.015	3	2340.02	[320 to 328]	VQPTESIVR	R,F	VQPT[O-Glycosylation:H2N2A2 on X]ESIVR	1	2340.02	41.2181	1	2	1312.46	H2N2A2	FALSE	Level1
C:\Users\sheri\OneDrive - Texas Tech University\Covid Research\Covid S1 O-GPs HCD-EThCD pair\2022-08-02-12-14-59\Task1-CalibrateTask\CovidS1Variants_H17_OGPs1_06152022-calib.mzML	3374	3348	629.965	3	1886.87	[320 to 328]	VQPTESIVR	R,F	VQPT[O-Glycosylation:H1N2A1 on X]ESIVR	1	1886.87	39.1221	1	2	859.307	H1N2A1	FALSE	Level1
C:\Users\sheri\OneDrive - Texas Tech University\Covid Research\Covid S1 O-GPs HCD-EThCD pair\2022-08-02-12-14-59\Task1-CalibrateTask\CovidS1Variants_H17_OGPs1_06152022-calib.mzML	4384	4367	842.906	2	1683.8	[320 to 328]	VQPTESIVR	R,F	VQPT[O-Glycosylation:H1N1A1 on X]ESIVR	1	1683.79	36.3976	1	2	656.228	H1N1A1	FALSE	Level1
C:\Users\sheri\OneDrive - Texas Tech University\Covid Research\Covid S1 O-GPs HCD-EThCD pair\2022-08-02-12-14-59\Task1-CalibrateTask\CovidS1Variants_H17_OGPs1_06152022-calib.mzML	4467	4425	761.879	2	1521.74	[320 to 328]	VQPTESIVR	R,F	VQPT[O-Glycosylation:N1A1 on X]ESIVR	1	1521.74	33.4803	1	2	494.175	N1A1	FALSE	Level1
C:\Users\sheri\OneDrive - Texas Tech University\Covid Research\Covid S1 O-GPs HCD-EThCD pair\2022-08-02-12-14-59\Task1-CalibrateTask\CovidS1Variants_H17_OGPs1_06152022-calib.mzML	3297	3277	629.964	3	1886.87	[320 to 328]	VQPTESIVR	R,F	VQPT[O-Glycosylation:H1N2A1 on X]ESIVR	1	1886.87	33.14	1	2	859.307	H1N2A1	FALSE	Level1
C:\Users\sheri\OneDrive - Texas Tech University\Covid Research\Covid S1 O-GPs HCD-EThCD pair\2022-08-02-12-14-59\Task1-CalibrateTask\CovidS1Variants_H17_OGPs1_06152022-calib.mzML	4489	4442	697.358	2	1392.7	[320 to 328]	VQPTESIVR	R,F	VQPT[O-Glycosylation:H1N1 on X]ESIVR	1	1392.7	31.5296	1	2	365.132	H1N1	FALSE	Level1
C:\Users\sheri\OneDrive - Texas Tech University\Covid Research\Covid S1 O-GPs HCD-EThCD pair\2022-08-02-12-14-59\Task1-CalibrateTask\CovidS1Variants_H17_OGPs1_06152022-calib.mzML	4740	4708	659.305	3	1974.89	[320 to 328]	VQPTESIVR	R,F	VQPT[O-Glycosylation:H1N1A2 on X]ESIVR	1	1974.89	31.1006	1	2	947.323	H1N1A2	FALSE	Level1
C:\Users\sheri\OneDrive - Texas Tech University\Covid Research\Covid S1 O-GPs HCD-EThCD pair\2022-08-02-12-14-59\Task1-CalibrateTask\CovidS1Variants_H17_OGPs1_06152022-calib.mzML	5141	5107	769.336	3	2304.99	[635 to 646]	VYSTGSNVFQTR	R,A	VYSTGSNVFQT[O-Glycosylation:H1N1A2 on X]R	1	2304.99	29.0867	1	4	947.323	H1N1A2	FALSE	Level1b
C:\Users\sheri\OneDrive - Texas Tech University\Covid Research\Covid S1 O-GPs HCD-EThCD pair\2022-08-02-12-14-59\Task1-CalibrateTask\CovidS1Variants_H17_OGPs1_06152022-calib.mzML	25992	25969	659.305	3	1974.89	[320 to 328]	VQPTESIVR	R,F	VQPT[O-Glycosylation:H1N1A2 on X]ESIVR	1	1974.89	25.1553	1	2	947.323	H1N1A2	FALSE	Level1
C:\Users\sheri\OneDrive - Texas Tech University\Covid Research\Covid S1 O-GPs HCD-EThCD pair\2022-08-02-12-14-59\Task1-CalibrateTask\CovidS1Variants_H17_OGPs1_06152022-calib.mzML	14238	14198	1135.28	4	4537.09	[215 to 237]	DLPQGFSALEPLVDLPIGINITR	R,F	DLPQGFS[O-Glycosylation:H2N1A1F1 on X]ALEPLVDLPIGINIT[O-Glycosylation:H3N3 on X]R	2	4537.09	25.0663	2	2	2059.73	H5N4A1F1	TRUE	Level1b
C:\Users\sheri\OneDrive - Texas Tech University\Covid Research\Covid S1 O-GPs HCD-EThCD pair\2022-08-02-12-14-59\Task1-CalibrateTask\CovidS1Variants_H17_OGPs1_06152022-calib.mzML	15655	15632	1258.82	4	5031.27	[215 to 237]	DLPQGFSALEPLVDLPIGINITR	R,F	DLPQGFS[O-Glycosylation:H2N2A1F1 on X]ALEPLVDLPIGINIT[O-Glycosylation:H3N3A1 on X]R	2	5031.26	24.0544	2	2	2553.91	H5N5A2F1	TRUE	Level1b
C:\Users\sheri\OneDrive - Texas Tech University\Covid Research\Covid S1 O-GPs HCD-EThCD pair\2022-08-02-12-14-59\Task1-CalibrateTask\CovidS1Variants_H17_OGPs1_06152022-calib.mzML	14736	14709	1098.77	4	4391.03	[215 to 237]	DLPQGFSALEPLVDLPIGINITR	R,F	DLPQGFS[O-Glycosylation:H2N1 on X]ALEPLVDLPIGINIT[O-Glycosylation:H3N3A1 on X]R	2	4391.03	23.1271	2	2	1913.68	H5N4A1	TRUE	Level1b
C:\Users\sheri\OneDrive - Texas Tech University\Covid Research\Covid S1 O-GPs HCD-EThCD pair\2022-08-02-12-14-59\Task1-CalibrateTask\CovidS1Variants_H17_OGPs1_06152022-calib.mzML	4468	4425	761.879	2	1521.74	[320 to 328]	VQPTESIVR	R,F	VQPT[O-Glycosylation:N1A1 on X]ESIVR	1	1521.74	21.1391	1	2	494.175	N1A1	FALSE	Level1b
C:\Users\sheri\OneDrive - Texas Tech University\Covid Research\Covid S1 O-GPs HCD-EThCD pair\2022-08-02-12-14-59\Task1-CalibrateTask\CovidS1Variants_H17_OGPs1_06152022-calib.mzML	14290	14250	1094.77	4	4375.03	[215 to 237]	DLPQGFSALEPLVDLPIGINITR	R,F	DLPQGFS[O-Glycosylation:H1N1A1F1 on X]ALEPLVDLPIGINIT[O-Glycosylation:H3N3 on X]R	2	4375.04	21.1227	2	2	1897.68	H4N4A1F1	TRUE	Level1b
C:\Users\sheri\OneDrive - Texas Tech University\Covid Research\Covid S1 O-GPs HCD-EThCD pair\2022-08-02-12-14-59\Task1-CalibrateTask\CovidS1Variants_H17_OGPs1_06152022-calib.mzML	14417	14392	1240.82	4	4959.24	[215 to 237]	DLPQGFSALEPLVDLPIGINITR	R,F	DLPQGFS[O-Glycosylation:H3N3A1 on X]ALEPLVDLPIGINIT[O-Glycosylation:H3N3 on X]R	2	4959.24	21.1058	2	2	2481.89	H6N6A1	TRUE	Level1b
C:\Users\sheri\OneDrive - Texas Tech University\Covid Research\Covid S1 O-GPs HCD-EThCD pair\2022-08-02-12-14-59\Task1-CalibrateTask\CovidS1Variants_H17_OGPs1_06152022-calib.mzML	14719	14686	1109.02	4	4432.06	[215 to 237]	DLPQGFSALEPLVDLPIGINITR	R,F	DLPQGFS[O-Glycosylation:H1N2A1 on X]ALEPLVDLPIGINIT[O-Glycosylation:H3N3 on X]R	2	4432.06	21.0912	2	2	1954.7	H4N5A1	TRUE	Level1b
C:\Users\sheri\OneDrive - Texas Tech University\Covid Research\Covid S1 O-GPs HCD-EThCD pair\2022-08-02-12-14-59\Task1-CalibrateTask\CovidS1Variants_H17_OGPs1_06152022-calib.mzML	14291	14250	1094.77	4	4375.03	[215 to 237]	DLPQGFSALEPLVDLPIGINITR	R,F	DLPQGFS[O-Glycosylation:H1N1A1 on X]ALEPLVDLPIGINIT[O-Glycosylation:H3N3F1 on X]R	2	4375.04	21.0515	2	2	1897.68	H4N4A1F1	TRUE	Level1
C:\Users\sheri\OneDrive - Texas Tech University\Covid Research\Covid S1 O-GPs HCD-EThCD pair\2022-08-02-12-14-59\Task1-CalibrateTask\CovidS1Variants_H17_OGPs1_06152022-calib.mzML	14240	14198	1182.05	4	4724.17	[215 to 237]	DLPQGFSALEPLVDLPIGINITR	R,F	DLPQGFS[O-Glycosylation:H1N2F2 on X]ALEPLVDLPIGINIT[O-Glycosylation:H3N3A1 on X]R	2	4724.17	19.1112	2	2	2246.82	H4N5A1F2	TRUE	Level1b
C:\Users\sheri\OneDrive - Texas Tech University\Covid Research\Covid S1 O-GPs HCD-EThCD pair\2022-08-02-12-14-59\Task1-CalibrateTask\CovidS1Variants_H17_OGPs1_06152022-calib.mzML	13811	13773	1456.59	4	5822.32	[159 to 182]	VYSSANNCTFEYVSQPFLMDLEGK	R,Q	VYSS[O-Glycosylation:H3N3 on X]ANNCT[O-Glycosylation:H1N2F2 on X]FEYVS[O-Glycosylation:H2N1A2 on X]QPFLM[Common Variable:Oxidation on M]DLEGK	4	5822.33	19.0877	3	4	3065.1	H6N6A2F2	TRUE	Level1b
C:\Users\sheri\OneDrive - Texas Tech University\Covid Research\Covid S1 O-GPs HCD-EThCD pair\2022-08-02-12-14-59\Task1-CalibrateTask\CovidS1Variants_H17_OGPs1_06152022-calib.mzML	14458	14433	1145.54	4	4578.12	[215 to 237]	DLPQGFSALEPLVDLPIGINITR	R,F	DLPQGFS[O-Glycosylation:H1N2A1F1 on X]ALEPLVDLPIGINIT[O-Glycosylation:H3N3 on X]R	2	4578.11	18.0946	2	2	2100.76	H4N5A1F1	TRUE	Level1b
C:\Users\sheri\OneDrive - Texas Tech University\Covid Research\Covid S1 O-GPs HCD-EThCD pair\2022-08-02-12-14-59\Task1-CalibrateTask\CovidS1Variants_H17_OGPs1_06152022-calib.mzML	15520	15489	1314.1	4	5252.38	[215 to 237]	DLPQGFSALEPLVDLPIGINITR	R,F	DLPQGFS[O-Glycosylation:H3N3F2 on X]ALEPLVDLPIGINIT[O-Glycosylation:H3N3F2 on X]R	2	5252.38	18.0856	2	2	2775.02	H6N6F4	TRUE	Level1b
C:\Users\sheri\OneDrive - Texas Tech University\Covid Research\Covid S1 O-GPs HCD-EThCD pair\2022-08-02-12-14-59\Task1-CalibrateTask\CovidS1Variants_H17_OGPs1_06152022-calib.mzML	14650	14614	1109.02	4	4432.06	[215 to 237]	DLPQGFSALEPLVDLPIGINITR	R,F	DLPQGFS[O-Glycosylation:H1N2A1 on X]ALEPLVDLPIGINIT[O-Glycosylation:H3N3 on X]R	2	4432.06	18.0635	2	2	1954.7	H4N5A1	TRUE	Level1b
C:\Users\sheri\OneDrive - Texas Tech University\Covid Research\Covid S1 O-GPs HCD-EThCD pair\2022-08-02-12-14-59\Task1-CalibrateTask\CovidS1Variants_H17_OGPs1_06152022-calib.mzML	14835	14802	1240.82	4	4959.24	[215 to 237]	DLPQGFSALEPLVDLPIGINITR	R,F	DLPQGFS[O-Glycosylation:H3N3 on X]ALEPLVDLPIGINIT[O-Glycosylation:H3N3A1 on X]R	2	4959.24	17.0788	2	2	2481.89	H6N6A1	TRUE	Level1b
C:\Users\sheri\OneDrive - Texas Tech University\Covid Research\Covid S1 O-GPs HCD-EThCD pair\2022-08-02-12-14-59\Task1-CalibrateTask\CovidS1Variants_H17_OGPs1_06152022-calib.mzML	12993	12949	981.482	4	3921.9	[215 to 237]	DLPQGFSALEPLVDLPIGINITR	R,F	DLPQGFS[O-Glycosylation:N1 on X]ALEPLVDLPIGINIT[O-Glycosylation:H3N3F1 on X]R	2	3921.89	17.0564	2	2	1444.53	H3N4F1	TRUE	Level1b
C:\Users\sheri\OneDrive - Texas Tech University\Covid Research\Covid S1 O-GPs HCD-EThCD pair\2022-08-02-12-14-59\Task1-CalibrateTask\CovidS1Variants_H17_OGPs1_06152022-calib.mzML	15641	15611	1208.05	4	4828.18	[215 to 237]	DLPQGFSALEPLVDLPIGINITR	R,F	DLPQGFS[O-Glycosylation:H3N3F1 on X]ALEPLVDLPIGINIT[O-Glycosylation:H2N1A2 on X]R	2	4828.18	17.0376	2	2	2350.83	H5N4A2F1	TRUE	Level1b
C:\Users\sheri\OneDrive - Texas Tech University\Covid Research\Covid S1 O-GPs HCD-EThCD pair\2022-08-02-12-14-59\Task1-CalibrateTask\CovidS1Variants_H17_OGPs1_06152022-calib.mzML	14547	14521	1133.75	4	4530.95	[98 to 113]	SNIIRGWIFGTTLDSK	K,T	S[O-Glycosylation:H3N3F1 on X]NIIRGWIFGT[O-Glycosylation:N1A1 on X]T[O-Glycosylation:N1A1 on X]LDS[O-Glycosylation:N1A1 on X]K	4	4530.94	16.0974	4	4	2723.98	H3N6A3F1	FALSE	Level1b
C:\Users\sheri\OneDrive - Texas Tech University\Covid Research\Covid S1 O-GPs HCD-EThCD pair\2022-08-02-12-14-59\Task1-CalibrateTask\CovidS1Variants_H17_OGPs1_06152022-calib.mzML	14737	14709	1098.77	4	4391.03	[215 to 237]	DLPQGFSALEPLVDLPIGINITR	R,F	DLPQGFS[O-Glycosylation:H2N1A1 on X]ALEPLVDLPIGINIT[O-Glycosylation:H3N3 on X]R	2	4391.03	16.0559	2	2	1913.68	H5N4A1	TRUE	Level1
C:\Users\sheri\OneDrive - Texas Tech University\Covid Research\Covid S1 O-GPs HCD-EThCD pair\2022-08-02-12-14-59\Task1-CalibrateTask\CovidS1Variants_H17_OGPs1_06152022-calib.mzML	6492	6455	925.438	4	3697.72	[114 to 129]	TQSLLIVNNATNVVIK	K,V	TQS[O-Glycosylation:H3N3 on X]LLIVNNAT[O-Glycosylation:H2N2F1 on X]NVVIK	2	3697.72	15.0693	2	3	1971.72	H5N5F1	TRUE	Level1b
C:\Users\sheri\OneDrive - Texas Tech University\Covid Research\Covid S1 O-GPs HCD-EThCD pair\2022-08-02-12-14-59\Task1-CalibrateTask\CovidS1Variants_H17_OGPs1_06152022-calib.mzML	8531	8504	956.105	3	2865.29	[387 to 403]	LNDLCFTNVYADSFVIR	K,G	LNDLCFT[O-Glycosylation:H1N1F1 on X]NVYADS[O-Glycosylation:H1N1 on X]FVIR	2	2865.29	14.2282	2	2	876.322	H2N2F1	FALSE	Level1
C:\Users\sheri\OneDrive - Texas Tech University\Covid Research\Covid S1 O-GPs HCD-EThCD pair\2022-08-02-12-14-59\Task1-CalibrateTask\CovidS1Variants_H17_OGPs1_06152022-calib.mzML	9988	9964	1393.57	4	5570.24	[159 to 182]	VYSSANNCTFEYVSQPFLMDLEGK	R,Q	VYSSANNCT[O-Glycosylation:H3N3F2 on X]FEYVS[O-Glycosylation:H1N2A3 on X]QPFLMDLEGK	2	5570.25	14.1039	2	4	2829.01	H4N5A3F2	TRUE	Level1b
C:\Users\sheri\OneDrive - Texas Tech University\Covid Research\Covid S1 O-GPs HCD-EThCD pair\2022-08-02-12-14-59\Task1-CalibrateTask\CovidS1Variants_H17_OGPs1_06152022-calib.mzML	9487	9461	1034.72	4	4134.85	[510 to 528]	VVVLSFELLHAPATVCGPK	R,K	VVVLS[O-Glycosylation:H1N2A3 on X]FELLHAPAT[O-Glycosylation:H1N2F1 on X]VCGPK	2	4134.86	14.0661	2	2	2155.77	H2N4A3F1	FALSE	Level1b
C:\Users\sheri\OneDrive - Texas Tech University\Covid Research\Covid S1 O-GPs HCD-EThCD pair\2022-08-02-12-14-59\Task1-CalibrateTask\CovidS1Variants_H17_OGPs1_06152022-calib.mzML	14720	14686	1109.02	4	4432.06	[215 to 237]	DLPQGFSALEPLVDLPIGINITR	R,F	DLPQGFS[O-Glycosylation:H1N2A1 on X]ALEPLVDLPIGINIT[O-Glycosylation:H3N3 on X]R	2	4432.06	14.0416	2	2	1954.7	H4N5A1	TRUE	Level1b
C:\Users\sheri\OneDrive - Texas Tech University\Covid Research\Covid S1 O-GPs HCD-EThCD pair\2022-08-02-12-14-59\Task1-CalibrateTask\CovidS1Variants_H17_OGPs1_06152022-calib.mzML	9488	9461	1034.72	4	4134.85	[510 to 528]	VVVLSFELLHAPATVCGPK	R,K	VVVLS[O-Glycosylation:H1N2A3 on X]FELLHAPAT[O-Glycosylation:H1N2F1 on X]VCGPK	2	4134.86	12.0393	2	2	2155.77	H2N4A3F1	FALSE	Level1b
C:\Users\sheri\OneDrive - Texas Tech University\Covid Research\Covid S1 O-GPs HCD-EThCD pair\2022-08-02-12-14-59\Task1-CalibrateTask\CovidS1Variants_H17_OGPs1_06152022-calib.mzML	15818	15792	1171.54	4	4682.13	[215 to 237]	DLPQGFSALEPLVDLPIGINITR	R,F	DLPQGFS[O-Glycosylation:H3N3 on X]ALEPLVDLPIGINIT[O-Glycosylation:H2N1A2 on X]R	2	4682.13	11.0444	2	2	2204.77	H5N4A2	TRUE	Level1b
C:\Users\sheri\OneDrive - Texas Tech University\Covid Research\Covid S1 O-GPs HCD-EThCD pair\2022-08-02-12-14-59\Task1-CalibrateTask\CovidS1Variants_H17_OGPs1_06152022-calib.mzML	14980	14957	1039.86	5	5194.26	[196 to 214]	NIDGYFKIYSKHTPINLVR	K,D	NIDGYFKIYS[O-Glycosylation:H2N2A2F1 on X]KHT[O-Glycosylation:H2N2A2F1 on X]PINLVR	2	5194.25	8.02525	2	2	2917.03	H4N4A4F2	FALSE	Level1b
C:\Users\sheri\OneDrive - Texas Tech University\Covid Research\Covid S1 O-GPs HCD-EThCD pair\2022-08-02-12-14-59\Task1-CalibrateTask\CovidS1Variants_H17_OGPs1_06152022-calib.mzML	9022	8998	1493.12	4	5968.46	[418 to 444]	IADYNYKLPDDFTGCVIAWNSNNLDSK	K,V	IADYNYKLPDDFT[O-Glycosylation:H2N1A1F1 on X]GCVIAWNS[O-Glycosylation:H2N1A1F1 on X]NNLDS[O-Glycosylation:H2N1A1F1 on X]K	3	5968.44	7.02505	3	3	2893.02	H6N3A3F3	FALSE	Level1b
C:\Users\sheri\OneDrive - Texas Tech University\Covid Research\Covid S1 O-GPs HCD-EThCD pair\2022-08-02-12-14-59\Task1-CalibrateTask\CovidS1Variants_H17_OGPs1_06152022-calib.mzML	7966	7924	1319.29	4	5273.14	[279 to 300]	YNENGTITDAVDCALDPLSETK	K,C	YNENGT[O-Glycosylation:H1N1F1 on X]IT[O-Glycosylation:N1 on X]DAVDCALDPLS[O-Glycosylation:H3N3 on X]ET[O-Glycosylation:H3N3 on X]K	4	5273.14	6.36636	4	4	2905.06	H7N8F1	TRUE	Level1b
C:\Users\sheri\OneDrive - Texas Tech University\Covid Research\Covid S1 O-GPs HCD-EThCD pair\2022-08-02-12-14-59\Task1-CalibrateTask\CovidS1Variants_H17_OGPs1_06152022-calib.mzML	8745	8715	1624.37	3	4870.1	[425 to 454]	LPDDFTGCVIAWNSNNLDSKVGGNYNYRYR	K,L	LPDDFT[O-Glycosylation:H2N1 on X]GCVIAWNS[O-Glycosylation:H2N1 on X]NNLDS[O-Glycosylation:H1N1 on X]KVGGNYNYRYR	3	4870.11	6.02132	3	3	1419.5	H5N3	FALSE	Level1b
C:\Users\sheri\OneDrive - Texas Tech University\Covid Research\Covid S1 O-GPs HCD-EThCD pair\2022-08-02-12-14-59\Task1-CalibrateTask\CovidS1Variants_H17_OGPs1_06152022-calib.mzML	3080	3065	555.26	4	2217.01	[529 to 535]	KSTNLVK	K,N	KS[O-Glycosylation:H1N2 on X]T[O-Glycosylation:H1N2F2 on X]NLVK	2	2217.01	4.01359	2	2	1428.54	H2N4F2	FALSE	Level1
C:\Users\sheri\OneDrive - Texas Tech University\Covid Research\Covid S1 O-GPs HCD-EThCD pair\2022-08-02-12-14-59\Task1-CalibrateTask\CovidS1Variants_H17_OGPs1_06152022-calib.mzML	8573	8530	1412.33	3	4233.97	[274 to 304]	TFLLKYNENGTITDAVDCALDPLSETKCTLK	R,S	TFLLKYNENGTITDAVDCALDPLSETKCT[O-Glycosylation:H2N1A1 on X]LK	1	4233.97	3.01374	1	6	818.28	H2N1A1	TRUE	Level1b
C:\Users\sheri\OneDrive - Texas Tech University\Covid Research\Covid S1 O-GPs HCD-EThCD pair\2022-08-02-12-14-59\Task1-CalibrateTask\CovidS1Variants_H17_OGPs1_06152022-calib.mzML	11933	11916	1513.86	4	6051.43	[22 to 41]	TQLPPAYTNSFTRGVYYPDK	R,V	T[O-Glycosylation:N2 on X]QLPPAYT[O-Glycosylation:H2N1A2 on X]NS[O-Glycosylation:H2N1A2 on X]FT[O-Glycosylation:H2N1A2 on X]RGVYYPDK	4	6051.42	3.00608	4	4	3734.29	H6N5A6	FALSE	Level1b

## Sheet: Iota
O-glycopeptides identified in Iota by MetaMorpheus
Scan Number	Scan Retention Time	Precursor Scan Number	Precursor MZ	Precursor Charge	Precursor Mass	Start and End Residues In Protein	Base Sequence	FlankingResidues	Full Sequence	Number of Mods	Peptide Monoisotopic Mass	Score	Plausible Number Of Glycans	Total Glycosylation sites	GlycanMass	Plausible GlycanComposition	N-Glycan motif Check	GlycanLocalizationLevel
4442	21.6806	4423	659.304	3	1974.89	[320 to 328]	VQPTESIVR	R,F	VQPT[O-Glycosylation:H1N1A2 on X]ESIVR	1	1974.89	68.5314	1	2	947.323	H1N1A2	FALSE	Level1
3390	18.3725	3362	683.982	3	2048.92	[320 to 328]	VQPTESIVR	R,F	VQPT[O-Glycosylation:H2N2A1 on X]ESIVR	1	2048.93	66.3117	1	2	1021.36	H2N2A1	FALSE	Level1
6753	27.8138	6719	941.473	3	2821.4	[114 to 129]	TQSLLIVNNATNVVIK	K,V	TQSLLIVNNAT[O-Glycosylation:H3N3 on X]NVVIK	1	2821.4	47.1644	1	3	1095.4	H3N3	TRUE	Level1
9454	35.058	9431	1140.19	3	3417.56	[356 to 378]	KRISNCVADYSVLYNSASFSTFK	R,C	KRIS[O-Glycosylation:H2N1A1 on X]NCVADYSVLYNSASFSTFK	1	3417.55	42.1897	1	6	818.28	H2N1A1	FALSE	Level1b
4864	22.7902	4818	829.352	2	1656.69	[305 to 310]	SFTVEK	K,G	SFT[O-Glycosylation:H1N1A2 on X]VEK	1	1656.69	35.6562	1	2	947.323	H1N1A2	FALSE	Level1
15097	50.0687	15078	1258.82	4	5031.27	[215 to 237]	DLPQGFSALEPLVDLPIGINITR	R,F	DLPQGFS[O-Glycosylation:H3N3F1 on X]ALEPLVDLPIGINIT[O-Glycosylation:H2N2A2 on X]R	2	5031.26	33.1021	2	2	2553.91	H5N5A2F1	TRUE	Level1
4482	21.7893	4466	761.878	2	1521.74	[320 to 328]	VQPTESIVR	R,F	VQPT[O-Glycosylation:N1A1 on X]ESIVR	1	1521.74	32.5723	1	2	494.175	N1A1	FALSE	Level1
13797	46.0838	13767	1513.37	3	4537.09	[215 to 237]	DLPQGFSALEPLVDLPIGINITR	R,F	DLPQGFS[O-Glycosylation:H2N1A1F1 on X]ALEPLVDLPIGINIT[O-Glycosylation:H3N3 on X]R	2	4537.09	32.0986	2	2	2059.73	H5N4A1F1	TRUE	Level1
15341	50.816	15311	1208.05	4	4828.18	[215 to 237]	DLPQGFSALEPLVDLPIGINITR	R,F	DLPQGFS[O-Glycosylation:H2N1A1F1 on X]ALEPLVDLPIGINIT[O-Glycosylation:H3N3A1 on X]R	2	4828.18	31.1366	2	2	2350.83	H5N4A2F1	TRUE	Level1
13605	45.5399	13585	1277.33	4	5105.3	[215 to 237]	DLPQGFSALEPLVDLPIGINITR	R,F	DLPQGFS[O-Glycosylation:H3N3F1 on X]ALEPLVDLPIGINIT[O-Glycosylation:H3N3A1 on X]R	2	5105.3	28.1028	2	2	2627.95	H6N6A1F1	TRUE	Level1b
7559	29.9943	7530	947.441	4	3785.74	[114 to 129]	TQSLLIVNNATNVVIK	K,V	TQS[O-Glycosylation:H3N3 on X]LLIVNNAT[O-Glycosylation:H2N1A1F1 on X]NVVIK	2	3785.73	26.0615	2	3	2059.73	H5N4A1F1	TRUE	Level1b
14865	49.3522	14842	1313.59	4	5250.34	[215 to 237]	DLPQGFSALEPLVDLPIGINITR	R,F	DLPQGFS[O-Glycosylation:H3N3A1 on X]ALEPLVDLPIGINIT[O-Glycosylation:H3N3A1 on X]R	2	5250.34	23.0838	2	2	2772.98	H6N6A2	TRUE	Level1b
15885	52.516	15866	1222.56	4	4886.21	[215 to 237]	DLPQGFSALEPLVDLPIGINITR	R,F	DLPQGFS[O-Glycosylation:H3N3A1 on X]ALEPLVDLPIGINIT[O-Glycosylation:H2N2F2 on X]R	2	4886.23	22.1088	2	2	2408.87	H5N5A1F2	TRUE	Level1b
6752	27.8122	6719	927.797	3	2780.37	[114 to 129]	TQSLLIVNNATNVVIK	K,V	T[O-Glycosylation:H2N1 on X]QS[O-Glycosylation:H2N1 on X]LLIVNNATNVVIK	2	2780.37	20.0892	2	3	1054.37	H4N2	TRUE	Level1b
6754	27.815	6719	941.473	3	2821.4	[114 to 129]	TQSLLIVNNATNVVIK	K,V	TQSLLIVNNAT[O-Glycosylation:H3N3 on X]NVVIK	1	2821.4	19.1289	1	3	1095.4	H3N3	TRUE	Level1
14866	49.3558	14842	1313.59	4	5250.34	[215 to 237]	DLPQGFSALEPLVDLPIGINITR	R,F	DLPQGFS[O-Glycosylation:H3N3A1 on X]ALEPLVDLPIGINIT[O-Glycosylation:H3N3A1 on X]R	2	5250.34	17.0796	2	2	2772.98	H6N6A2	TRUE	Level1b
14387	47.8837	14360	1319.07	4	5272.24	[425 to 454]	LPDDFTGCVIAWNSNNLDSKVGGNYNYLYR	K,L	LPDDFT[O-Glycosylation:H1N2A1F1 on X]GCVIAWNSNNLDS[O-Glycosylation:H1N2A1 on X]KVGGNYNYLYR	2	5272.26	16.1052	2	3	1864.67	H2N4A2F1	FALSE	Level1b
14315	47.6716	14295	1149.53	4	4594.11	[215 to 237]	DLPQGFSALEPLVDLPIGINITR	R,F	DLPQGFS[O-Glycosylation:H2N2A1 on X]ALEPLVDLPIGINIT[O-Glycosylation:H3N3 on X]R	2	4594.11	15.0611	2	2	2116.76	H5N5A1	TRUE	Level1b
15531	51.3834	15507	1222.31	4	4885.21	[215 to 237]	DLPQGFSALEPLVDLPIGINITR	R,F	DLPQGFS[O-Glycosylation:H2N2A1 on X]ALEPLVDLPIGINIT[O-Glycosylation:H3N3A1 on X]R	2	4885.2	15.0551	2	2	2407.85	H5N5A2	TRUE	Level1b
13998	46.7342	13969	1190.55	4	4758.18	[409 to 444]	QIAPGQTGKIADYNYKLPDDFTGCVIAWNSNNLDSK	R,V	QIAPGQT[O-Glycosylation:H1N1A1F1 on X]GKIADYNYKLPDDFTGCVIAWNSNNLDSK	1	4758.19	15.0331	1	4	802.286	H1N1A1F1	FALSE	Level1b
15342	50.8175	15311	1208.05	4	4828.18	[215 to 237]	DLPQGFSALEPLVDLPIGINITR	R,F	DLPQGFS[O-Glycosylation:H3N3F1 on X]ALEPLVDLPIGINIT[O-Glycosylation:H2N1A2 on X]R	2	4828.18	13.0496	2	2	2350.83	H5N4A2F1	TRUE	Level1
9642	35.501	9619	910.173	4	3636.66	[379 to 403]	CYGVSPTKLNDLCFTNVYADSFVIR	K,G	CYGVS[O-Glycosylation:N2 on X]PT[O-Glycosylation:N2 on X]KLNDLCFTNVYADSFVIR	2	3636.67	12.0988	2	4	812.317	N4	FALSE	Level1b
14405	47.9547	14377	1107.18	3	3318.53	[379 to 403]	CYGVSPTKLNDLCFTNVYADSFVIR	K,G	CYGVSPTKLNDLCFTNVYADS[O-Glycosylation:N1A1 on X]FVIR	1	3318.53	12.0517	1	4	494.175	N1A1	FALSE	Level1b
6421	26.8708	6378	1369.29	3	4104.86	[459 to 484]	SNLKPFERDISTEIYQAGNTPCNGVK	K,G	S[O-Glycosylation:H2N2A1 on X]NLKPFERDISTEIYQAGNT[O-Glycosylation:N1 on X]PCNGVK	2	4104.85	11.0593	2	4	1224.44	H2N3A1	FALSE	Level1b
13587	45.4929	13561	1149.79	4	4595.11	[215 to 237]	DLPQGFSALEPLVDLPIGINITR	R,F	DLPQGFS[O-Glycosylation:H3N3F2 on X]ALEPLVDLPIGINIT[O-Glycosylation:H2N2 on X]R	2	4595.13	11.0347	2	2	2117.78	H5N5F2	TRUE	Level1b
6841	28.0471	6805	976.452	4	3901.78	[459 to 484]	SNLKPFERDISTEIYQAGNTPCNGVK	K,G	S[O-Glycosylation:H2N2A1 on X]NLKPFERDISTEIYQAGNTPCNGVK	1	3901.77	10.06	1	4	1021.36	H2N2A1	FALSE	Level1b
13878	46.3187	13845	1164.29	4	4653.14	[320 to 346]	VQPTESIVRFPNITNLCPFGEVFNATR	R,F	VQPT[O-Glycosylation:H1N1A1F1 on X]ES[O-Glycosylation:H1N1A1F1 on X]IVRFPNITNLCPFGEVFNATR	2	4653.12	10.0356	2	4	1604.57	H2N2A2F2	TRUE	Level1b
15053	49.934	15026	1208.05	4	4828.19	[215 to 237]	DLPQGFSALEPLVDLPIGINITR	R,F	DLPQGFS[O-Glycosylation:H3N3A1 on X]ALEPLVDLPIGINIT[O-Glycosylation:H2N1A1F1 on X]R	2	4828.18	10.0244	2	2	2350.83	H5N4A2F1	TRUE	Level1b
6598	27.421	6574	925.437	4	3697.72	[114 to 129]	TQSLLIVNNATNVVIK	K,V	TQS[O-Glycosylation:H3N3F1 on X]LLIVNNAT[O-Glycosylation:H2N2 on X]NVVIK	2	3697.72	9.07105	2	3	1971.72	H5N5F1	TRUE	Level1b
9691	35.6301	9659	1253.03	4	5008.07	[387 to 408]	LNDLCFTNVYADSFVIRGDEVR	K,Q	LNDLCFT[O-Glycosylation:H1N2A3 on X]NVYADS[O-Glycosylation:H2N2A1 on X]FVIRGDEVR	2	5008.08	9.06687	2	2	2462.86	H3N4A4	FALSE	Level1b
8043	31.3808	7998	1185.55	3	3553.64	[459 to 484]	SNLKPFERDISTEIYQAGNTPCNGVK	K,G	S[O-Glycosylation:H2N1F1 on X]NLKPFERDISTEIYQAGNTPCNGVK	1	3553.65	8.02309	1	4	673.243	H2N1F1	FALSE	Level1b
15088	50.0389	15061	1248.82	4	4991.24	[425 to 457]	LPDDFTGCVIAWNSNNLDSKVGGNYNYLYRLFR	K,K	LPDDFTGCVIAWNSNNLDS[O-Glycosylation:H2N2A1F1 on X]KVGGNYNYLYRLFR	1	4991.26	8.02182	1	3	1167.42	H2N2A1F1	FALSE	Level1b
12718	43.1327	12681	1094.74	4	4374.95	[79 to 102]	FDNPVLPFNDGVYFASIEKSNIIR	R,G	FDNPVLPFNDGVYFAS[O-Glycosylation:H1N1A2 on X]IEKS[O-Glycosylation:H2N1F1 on X]NIIR	2	4374.97	8.02065	2	2	1620.57	H3N2A2F1	FALSE	Level1b
16478	54.3744	16452	1241.07	4	4960.24	[215 to 237]	DLPQGFSALEPLVDLPIGINITR	R,F	DLPQGFS[O-Glycosylation:H3N3 on X]ALEPLVDLPIGINIT[O-Glycosylation:H3N3F2 on X]R	2	4960.26	7.12265	2	2	2482.91	H6N6F2	TRUE	Level1
8862	33.4127	8838	1247.04	4	4984.12	[148 to 182]	NNKSWMESEFRVYSSANNCTFEYVSQPFLMDLEGK	K,Q	NNKSWMESEFRVYSSANNCTFEYVS[O-Glycosylation:H2N1A1 on X]QPFLM[Common Variable:Oxidation on M]DLEGK	2	4984.13	7.06744	1	6	818.28	H2N1A1	TRUE	Level1b
14248	47.442	14228	1109.28	4	4433.08	[215 to 237]	DLPQGFSALEPLVDLPIGINITR	R,F	DLPQGFS[O-Glycosylation:H1N2F1 on X]ALEPLVDLPIGINIT[O-Glycosylation:H3N3F1 on X]R	2	4433.08	7.03774	2	2	1955.72	H4N5F2	TRUE	Level1b
15105	50.092	15078	1258.82	4	5031.27	[215 to 237]	DLPQGFSALEPLVDLPIGINITR	R,F	DLPQGFS[O-Glycosylation:H2N2A2F1 on X]ALEPLVDLPIGINIT[O-Glycosylation:H3N3 on X]R	2	5031.26	6.02952	2	2	2553.91	H5N5A2F1	TRUE	Level1b
13827	46.1872	13804	1145.54	4	4578.12	[215 to 237]	DLPQGFSALEPLVDLPIGINITR	R,F	DLPQGFS[O-Glycosylation:H3N3A1 on X]ALEPLVDLPIGINIT[O-Glycosylation:H1N2F1 on X]R	2	4578.11	6.02921	2	2	2100.76	H4N5A1F1	TRUE	Level1b
12368	42.2764	12330	1123.51	4	4490.01	[79 to 102]	FDNPVLPFNDGVYFASIEKSNIIR	R,G	FDNPVLPFNDGVYFAS[O-Glycosylation:H1N2A1F1 on X]IEKS[O-Glycosylation:H2N2 on X]NIIR	2	4490.03	5.06003	2	2	1735.63	H3N4A1F1	FALSE	Level1b
12857	43.499	12813	1153.77	4	4611.06	[196 to 214]	NIDGYFKIYSKHTPINLVR	K,D	NIDGYFKIYS[O-Glycosylation:H3N3 on X]KHT[O-Glycosylation:H1N1A3 on X]PINLVR	2	4611.04	5.05683	2	2	2333.82	H4N4A3	FALSE	Level1b
11105	39.0662	11061	1375.97	3	4124.89	[79 to 102]	FDNPVLPFNDGVYFASIEKSNIIR	R,G	FDNPVLPFNDGVYFAS[O-Glycosylation:H1N1 on X]IEKS[O-Glycosylation:H1N2A1F1 on X]NIIR	2	4124.9	5.03557	2	2	1370.5	H2N3A1F1	FALSE	Level1b
3316	18.1397	3299	882.726	3	2645.16	[22 to 34]	TQLPPAYTNSFTR	R,G	T[O-Glycosylation:N1A1 on X]QLPPAYTNSFT[O-Glycosylation:H1N1A1 on X]R	2	2645.15	5.03457	2	4	1150.4	H1N2A2	FALSE	Level1
7748	30.5161	7717	1233.57	3	3697.69	[510 to 528]	VVVLSFELLHAPATVCGPK	R,K	VVVLS[O-Glycosylation:H2N2A2 on X]FELLHAPAT[O-Glycosylation:N2 on X]VCGPK	2	3697.71	5.02658	2	2	1718.61	H2N4A2	FALSE	Level1b
3639	19.1842	3616	1065.95	2	2129.88	[568 to 577]	DIADTTDAVR	R,D	DIADT[O-Glycosylation:H2N1 on X]T[O-Glycosylation:H2N1 on X]DAVR	2	2129.88	5.02473	2	2	1054.37	H4N2	FALSE	Level1b
5996	25.9095	5946	769.336	3	2304.99	[635 to 646]	VYSTGSNVFQTR	R,A	VYSTGSNVFQT[O-Glycosylation:H1N1A2 on X]R	1	2304.99	5.01692	1	4	947.323	H1N1A2	FALSE	Level1
8498	32.6098	8472	1247.04	4	4984.14	[148 to 182]	NNKSWMESEFRVYSSANNCTFEYVSQPFLMDLEGK	K,Q	NNKSWMESEFRVYSSANNCTFEYVS[O-Glycosylation:H2N1A1 on X]QPFLM[Common Variable:Oxidation on M]DLEGK	2	4984.13	5.01469	1	6	818.28	H2N1A1	TRUE	Level1b
9453	35.0544	9431	1127.19	3	3378.55	[558 to 577]	KFLPFQQFGRDIADTTDAVR	K,D	KFLPFQQFGRDIADT[O-Glycosylation:H2N1 on X]T[O-Glycosylation:H2N1 on X]DAVR	2	3378.56	4.01966	2	2	1054.37	H4N2	FALSE	Level1b
15405	51.0509	15387	1091.49	5	5452.42	[329 to 356]	FPNITNLCPFGEVFNATRFASVYAWNRK	R,R	FPNITNLCPFGEVFNAT[O-Glycosylation:H3N3 on X]RFAS[O-Glycosylation:H3N3 on X]VYAWNRK	2	5452.41	4.01197	2	3	2190.79	H6N6	TRUE	Level1b
8260	31.9762	8230	1024.97	4	4095.83	[510 to 528]	VVVLSFELLHAPATVCGPK	R,K	VVVLS[O-Glycosylation:H3N3A1 on X]FELLHAPAT[O-Glycosylation:H2N2 on X]VCGPK	2	4095.85	4.01113	2	2	2116.76	H5N5A1	FALSE	Level1
15341	50.816	15311	1206.77	4	4823.05	[559 to 577]	FLPFQQFGRDIADTTDAVR	K,D	FLPFQQFGRDIADT[O-Glycosylation:H2N2A1F2 on X]T[O-Glycosylation:H2N2A1F2 on X]DAVR	2	4823.05	4.01024	2	2	2626.95	H4N4A2F4	FALSE	Level1b
13434	45.0644	13393	1162.03	2	2322.05	[529 to 535]	KSTNLVK	K,N	KS[O-Glycosylation:H1N1F1 on X]T[O-Glycosylation:H2N2F2 on X]NLVK	2	2322.05	3.03684	2	2	1533.57	H3N3F3	FALSE	Level1
11866	41.0537	11831	1041.8	3	3122.36	[305 to 319]	SFTVEKGIYQTSNFR	K,V	SFTVEKGIYQT[O-Glycosylation:H2N1F1 on X]S[O-Glycosylation:H2N1F1 on X]NFR	2	3122.37	3.02773	2	4	1346.49	H4N2F2	FALSE	Level1b
12971	43.7879	12947	1071.28	4	4281.09	[114 to 147]	TQSLLIVNNATNVVIKVCEFQFCNDPFLGVYYHK	K,N	TQSLLIVNNAT[O-Glycosylation:H1N1 on X]NVVIKVCEFQFCNDPFLGVYYHK	1	4281.1	3.01956	1	3	365.132	H1N1	TRUE	Level1b
12435	42.4317	12409	1058.46	4	4229.79	[329 to 346]	FPNITNLCPFGEVFNATR	R,F	FPNIT[O-Glycosylation:H3N3 on X]NLCPFGEVFNAT[O-Glycosylation:H3N3 on X]R	2	4229.79	3.01807	2	2	2190.79	H6N6	TRUE	Level1b

## Sheet: Eta
O-glycopeptides identified in Eta by MetaMorpheus
Scan Number	Scan Retention Time	Precursor Scan Number	Precursor MZ	Precursor Charge	Precursor Mass	Start and End Residues In Protein	Base Sequence	FlankingResidues	Full Sequence	Number of Mods	Peptide Monoisotopic Mass	Score	Plausible Number Of Glycans	Total Glycosylation sites	GlycanMass	Plausible GlycanComposition	N-Glycan motif Check	GlycanLocalizationLevel
5482	25.0959	5455	891.046	3	2670.12	[632 to 643]	VYSTGSNVFQTR	R,A	VYST[O-Glycosylation:H2N2A2 on X]GSNVFQTR	1	2670.12	96.451	1	4	1312.46	H2N2A2	FALSE	Level1
3183	17.8692	3154	732.669	3	2194.98	[317 to 325]	VQPTESIVR	R,F	VQPT[O-Glycosylation:H2N2A1F1 on X]ESIVR	1	2194.98	95.5628	1	2	1167.42	H2N2A1F1	FALSE	Level1
5615	25.4456	5578	769.337	3	2304.99	[632 to 643]	VYSTGSNVFQTR	R,A	VYST[O-Glycosylation:H1N1A2 on X]GSNVFQTR	1	2304.99	95.4601	1	4	947.323	H1N1A2	FALSE	Level1
4221	21.3134	4204	781.015	3	2340.02	[317 to 325]	VQPTESIVR	R,F	VQPT[O-Glycosylation:H2N2A2 on X]ESIVR	1	2340.02	89.5592	1	2	1312.46	H2N2A2	FALSE	Level1
5192	24.2478	5158	678.292	3	2031.85	[308 to 316]	GIYQTSNFR	K,V	GIYQT[O-Glycosylation:H1N1A2 on X]SNFR	1	2031.85	79.5305	1	2	947.323	H1N1A2	FALSE	Level1
3163	17.7937	3140	683.982	3	2048.93	[317 to 325]	VQPTESIVR	R,F	VQPT[O-Glycosylation:H2N2A1 on X]ESIVR	1	2048.93	78.4896	1	2	1021.36	H2N2A1	FALSE	Level1
4888	23.2175	4860	800.003	3	2396.99	[308 to 316]	GIYQTSNFR	K,V	GIYQT[O-Glycosylation:H2N2A2 on X]SNFR	1	2396.99	77.4925	1	2	1312.46	H2N2A2	FALSE	Level1
5125	24.0207	5109	769.335	3	2304.98	[632 to 643]	VYSTGSNVFQTR	R,A	VYSTGSNVFQT[O-Glycosylation:H1N1A2 on X]R	1	2304.99	73.3286	1	4	947.323	H1N1A2	FALSE	Level1
3269	18.1936	3244	629.965	3	1886.87	[317 to 325]	VQPTESIVR	R,F	VQPT[O-Glycosylation:H1N2A1 on X]ESIVR	1	1886.87	72.5809	1	2	859.307	H1N2A1	FALSE	Level1
4319	21.6321	4300	659.304	3	1974.89	[317 to 325]	VQPTESIVR	R,F	VQPT[O-Glycosylation:H1N1A2 on X]ESIVR	1	1974.89	66.5865	1	2	947.323	H1N1A2	FALSE	Level1
4707	22.7462	4683	659.304	3	1974.89	[317 to 325]	VQPTESIVR	R,F	VQPT[O-Glycosylation:H1N1A2 on X]ESIVR	1	1974.89	66.5282	1	2	947.323	H1N1A2	FALSE	Level1
3749	19.7762	3734	702.97	3	2105.89	[308 to 316]	GIYQTSNFR	K,V	GIYQT[O-Glycosylation:H2N2A1 on X]SNFR	1	2105.89	66.4348	1	2	1021.36	H2N2A1	FALSE	Level1
3510	18.9858	3501	683.982	3	2048.92	[317 to 325]	VQPTESIVR	R,F	VQPT[O-Glycosylation:H2N2A1 on X]ESIVR	1	2048.93	66.43	1	2	1021.36	H2N2A1	FALSE	Level1
6313	27.7152	6272	941.474	3	2821.4	[112 to 127]	TQSLLIVNNATNVVIK	K,V	TQSLLIVNNAT[O-Glycosylation:H3N3 on X]NVVIK	1	2821.4	64.3423	1	3	1095.4	H3N3	TRUE	Level1
4222	21.3171	4204	781.015	3	2340.02	[317 to 325]	VQPTESIVR	R,F	VQPT[O-Glycosylation:H2N2A2 on X]ESIVR	1	2340.02	59.2237	1	2	1312.46	H2N2A2	FALSE	Level1
4935	23.3561	4904	891.048	3	2670.12	[632 to 643]	VYSTGSNVFQTR	R,A	VYSTGSNVFQT[O-Glycosylation:H2N2A2 on X]R	1	2670.12	58.2985	1	4	1312.46	H2N2A2	FALSE	Level1
3270	18.1951	3244	629.965	3	1886.87	[317 to 325]	VQPTESIVR	R,F	VQPT[O-Glycosylation:H1N2A1 on X]ESIVR	1	1886.87	55.2131	1	2	859.307	H1N2A1	FALSE	Level1
6264	27.59	6231	1179.56	3	3535.66	[112 to 127]	TQSLLIVNNATNVVIK	K,V	TQS[O-Glycosylation:H3N3 on X]LLIVNNAT[O-Glycosylation:H1N2F1 on X]NVVIK	2	3535.66	53.2439	2	3	1809.67	H4N5F1	TRUE	Level1b
4320	21.6357	4300	659.304	3	1974.89	[317 to 325]	VQPTESIVR	R,F	VQPT[O-Glycosylation:H1N1A2 on X]ESIVR	1	1974.89	50.1973	1	2	947.323	H1N1A2	FALSE	Level1
3302	18.3034	3277	746.344	3	2236.01	[317 to 325]	VQPTESIVR	R,F	VQPT[O-Glycosylation:H1N2F1 on X]ES[O-Glycosylation:N1A1 on X]IVR	2	2236.01	49.181	2	2	1208.44	H1N3A1F1	FALSE	Level1
12482	46.3967	12458	1094.76	4	4375.03	[212 to 234]	DLPQGFSALEPLVDLPIGINITR	R,F	DLPQGFS[O-Glycosylation:H2N2 on X]ALEPLVDLPIGINIT[O-Glycosylation:H2N2A1F1 on X]R	2	4375.04	48.2101	2	2	1897.68	H4N4A1F1	TRUE	Level1
5193	24.249	5158	678.292	3	2031.85	[308 to 316]	GIYQTSNFR	K,V	GIYQT[O-Glycosylation:H1N1A2 on X]SNFR	1	2031.85	47.1417	1	2	947.323	H1N1A2	FALSE	Level1
3392	18.62	3363	717.87	2	1433.73	[317 to 325]	VQPTESIVR	R,F	VQPT[O-Glycosylation:N2 on X]ESIVR	1	1433.72	46.3951	1	2	406.159	N2	FALSE	Level1
5087	23.8665	5068	659.304	3	1974.89	[317 to 325]	VQPTESIVR	R,F	VQPT[O-Glycosylation:H1N1A2 on X]ESIVR	1	1974.89	46.1914	1	2	947.323	H1N1A2	FALSE	Level1
7281	30.4781	7250	1208.9	3	3623.68	[112 to 127]	TQSLLIVNNATNVVIK	K,V	TQS[O-Glycosylation:H2N2A1 on X]LLIVNNAT[O-Glycosylation:H2N2F1 on X]NVVIK	2	3623.68	46.1519	2	3	1897.68	H4N4A1F1	TRUE	Level1
6338	27.773	6293	990.159	3	2967.46	[112 to 127]	TQSLLIVNNATNVVIK	K,V	TQSLLIVNNAT[O-Glycosylation:H3N3F1 on X]NVVIK	1	2967.45	44.2778	1	3	1241.45	H3N3F1	TRUE	Level1
11362	42.5867	11338	981.478	4	3921.88	[212 to 234]	DLPQGFSALEPLVDLPIGINITR	R,F	DLPQGFS[O-Glycosylation:H1N2F1 on X]ALEPLVDLPIGINIT[O-Glycosylation:H2N2 on X]R	2	3921.89	44.2034	2	2	1444.53	H3N4F1	TRUE	Level1
4706	22.745	4683	659.304	3	1974.89	[317 to 325]	VQPTESIVR	R,F	VQPT[O-Glycosylation:H1N1A2 on X]ESIVR	1	1974.89	43.1637	1	2	947.323	H1N1A2	FALSE	Level1
4889	23.2192	4860	800.003	3	2396.99	[308 to 316]	GIYQTSNFR	K,V	GIYQT[O-Glycosylation:H2N2A2 on X]SNFR	1	2396.99	42.1865	1	2	1312.46	H2N2A2	FALSE	Level1
3883	20.2093	3861	648.954	3	1943.84	[308 to 316]	GIYQTSNFR	K,V	GIYQT[O-Glycosylation:H1N2A1 on X]SNFR	1	1943.84	41.2066	1	2	859.307	H1N2A1	FALSE	Level1
4568	22.3778	4540	781.015	3	2340.02	[317 to 325]	VQPTESIVR	R,F	VQPT[O-Glycosylation:H2N2A2 on X]ESIVR	1	2340.02	39.2941	1	2	1312.46	H2N2A2	FALSE	Level1
3367	18.5283	3342	708.665	3	2122.97	[317 to 325]	VQPTESIVR	R,F	VQPT[O-Glycosylation:H3N3 on X]ESIVR	1	2122.96	38.1458	1	2	1095.4	H3N3	FALSE	Level1
4630	22.5097	4609	829.352	2	1656.69	[302 to 307]	SFTVEK	K,G	SFT[O-Glycosylation:H1N1A2 on X]VEK	1	1656.69	36.6987	1	2	947.323	H1N1A2	FALSE	Level1
3447	18.8003	3416	842.904	2	1683.79	[317 to 325]	VQPTESIVR	R,F	VQPT[O-Glycosylation:H1N1A1 on X]ESIVR	1	1683.79	36.5596	1	2	656.228	H1N1A1	FALSE	Level1
4602	22.4407	4585	842.904	2	1683.79	[317 to 325]	VQPTESIVR	R,F	VQPT[O-Glycosylation:H1N1A1 on X]ESIVR	1	1683.79	36.3581	1	2	656.228	H1N1A1	FALSE	Level1
12339	45.903	12316	1186.05	4	4740.17	[212 to 234]	DLPQGFSALEPLVDLPIGINITR	R,F	DLPQGFS[O-Glycosylation:H2N2A1 on X]ALEPLVDLPIGINIT[O-Glycosylation:H3N3F1 on X]R	2	4740.17	36.1722	2	2	2262.81	H5N5A1F1	TRUE	Level1b
4287	21.5176	4249	842.904	2	1683.79	[317 to 325]	VQPTESIVR	R,F	VQPT[O-Glycosylation:H1N1A1 on X]ESIVR	1	1683.79	35.5353	1	2	656.228	H1N1A1	FALSE	Level1
12265	45.646	12244	1171.79	4	4683.15	[212 to 234]	DLPQGFSALEPLVDLPIGINITR	R,F	DLPQGFS[O-Glycosylation:H2N1A1F1 on X]ALEPLVDLPIGINIT[O-Glycosylation:H3N3F1 on X]R	2	4683.15	34.1401	2	2	2205.79	H5N4A1F2	TRUE	Level1b
4413	21.9273	4379	616.329	2	1230.64	[317 to 325]	VQPTESIVR	R,F	VQPT[O-Glycosylation:N1 on X]ESIVR	1	1230.65	33.5661	1	2	203.079	N1	FALSE	Level1
4936	23.3597	4904	891.048	3	2670.12	[632 to 643]	VYSTGSNVFQTR	R,A	VYSTGSNVFQT[O-Glycosylation:H2N2A2 on X]R	1	2670.12	32.141	1	4	1312.46	H2N2A2	FALSE	Level1
13600	50.4817	13581	1171.79	4	4683.13	[212 to 234]	DLPQGFSALEPLVDLPIGINITR	R,F	DLPQGFS[O-Glycosylation:H3N3F2 on X]ALEPLVDLPIGINIT[O-Glycosylation:H2N1A1 on X]R	2	4683.15	32.1299	2	2	2205.79	H5N4A1F2	TRUE	Level1
4430	21.9696	4397	761.877	2	1521.74	[317 to 325]	VQPTESIVR	R,F	VQPT[O-Glycosylation:N1A1 on X]ESIVR	1	1521.74	31.4708	1	2	494.175	N1A1	FALSE	Level1
13959	51.8974	13940	1208.3	4	4829.19	[212 to 234]	DLPQGFSALEPLVDLPIGINITR	R,F	DLPQGFS[O-Glycosylation:H3N3F2 on X]ALEPLVDLPIGINIT[O-Glycosylation:H2N1A1F1 on X]R	2	4829.2	27.133	2	2	2351.85	H5N4A1F3	TRUE	Level1
3374	18.5605	3342	708.665	3	2122.97	[317 to 325]	VQPTESIVR	R,F	VQPT[O-Glycosylation:H3N3 on X]ESIVR	1	2122.96	27.1073	1	2	1095.4	H3N3	FALSE	Level1
12483	46.4004	12458	1094.76	4	4375.03	[212 to 234]	DLPQGFSALEPLVDLPIGINITR	R,F	DLPQGFS[O-Glycosylation:H3N3A1 on X]ALEPLVDLPIGINIT[O-Glycosylation:H1N1F1 on X]R	2	4375.04	27.0783	2	2	1897.68	H4N4A1F1	TRUE	Level1
	18.4857	3325	751.676	3	2252.01	[317 to 325]	VQPTESIVR	R,F	VQPT[O-Glycosylation:H1N1 on X]ES[O-Glycosylation:H1N2A1 on X]IVR	2	2252.01	24.0855	2	2	1224.44	H2N3A1	FALSE	Level1
12332	45.8771	12316	1145.53	4	4578.11	[212 to 234]	DLPQGFSALEPLVDLPIGINITR	R,F	DLPQGFS[O-Glycosylation:H3N3F1 on X]ALEPLVDLPIGINIT[O-Glycosylation:H1N2A1 on X]R	2	4578.11	23.0558	2	2	2100.76	H4N5A1F1	TRUE	Level1b
13914	51.7359	13888	1222.31	4	4885.21	[212 to 234]	DLPQGFSALEPLVDLPIGINITR	R,F	DLPQGFS[O-Glycosylation:H2N2A1 on X]ALEPLVDLPIGINIT[O-Glycosylation:H3N3A1 on X]R	2	4885.2	21.1139	2	2	2407.85	H5N5A2	TRUE	Level1b
4432	21.972	4397	761.877	2	1521.74	[317 to 325]	VQPTESIVR	R,F	VQPT[O-Glycosylation:N1A1 on X]ESIVR	1	1521.74	19.2048	1	2	494.175	N1A1	FALSE	Level1
12600	46.8349	12568	1145.53	4	4578.1	[212 to 234]	DLPQGFSALEPLVDLPIGINITR	R,F	DLPQGFS[O-Glycosylation:H1N2A1F1 on X]ALEPLVDLPIGINIT[O-Glycosylation:H3N3 on X]R	2	4578.11	19.1384	2	2	2100.76	H4N5A1F1	TRUE	Level1
12266	45.6483	12244	1171.79	4	4683.15	[212 to 234]	DLPQGFSALEPLVDLPIGINITR	R,F	DLPQGFS[O-Glycosylation:H2N1A1F1 on X]ALEPLVDLPIGINIT[O-Glycosylation:H3N3F1 on X]R	2	4683.15	19.0725	2	2	2205.79	H5N4A1F2	TRUE	Level1b
7333	30.6291	7315	1156.74	4	4622.92	[156 to 179]	VYSSANNCTFEYVSQPFLMDLEGK	R,Q	VYSSANNCT[O-Glycosylation:H1N2A1F1 on X]FEYVS[O-Glycosylation:H2N2F1 on X]QPFLMDLEGK	2	4622.92	18.0561	2	4	1881.69	H3N4A1F2	TRUE	Level1b
13527	50.197	13509	1007.26	5	5031.26	[212 to 234]	DLPQGFSALEPLVDLPIGINITR	R,F	DLPQGFS[O-Glycosylation:H3N3A1 on X]ALEPLVDLPIGINIT[O-Glycosylation:H2N2A1F1 on X]R	2	5031.26	17.0879	2	2	2553.91	H5N5A2F1	TRUE	Level1b
3873	20.1686	3839	716.647	3	2146.92	[308 to 316]	GIYQTSNFR	K,V	GIYQT[O-Glycosylation:N1 on X]S[O-Glycosylation:H1N2A1 on X]NFR	2	2146.92	17.0772	2	2	1062.39	H1N3A1	FALSE	Level1
4922	23.3095	4881	805.678	3	2414.01	[308 to 316]	GIYQTSNFR	K,V	GIYQT[O-Glycosylation:H1N1A1 on X]S[O-Glycosylation:H2N1F1 on X]NFR	2	2414	17.0546	2	2	1329.47	H3N2A1F1	FALSE	Level1
9695	37.4702	9668	1273.14	2	2544.27	[112 to 127]	TQSLLIVNNATNVVIK	K,V	TQSLLIVNNAT[O-Glycosylation:H2N1A1 on X]NVVIK	1	2544.28	17.0422	1	3	818.28	H2N1A1	TRUE	Level1b
12642	46.9902	12627	1149.53	4	4594.11	[212 to 234]	DLPQGFSALEPLVDLPIGINITR	R,F	DLPQGFS[O-Glycosylation:H3N3 on X]ALEPLVDLPIGINIT[O-Glycosylation:H2N2A1 on X]R	2	4594.11	16.0707	2	2	2116.76	H5N5A1	TRUE	Level1b
6461	28.1308	6428	1060.45	3	3178.32	[464 to 481]	DISTEIYQAGSTPCNGVK	R,G	DIS[O-Glycosylation:H1N1A1F1 on X]T[O-Glycosylation:N1A1 on X]EIYQAGSTPCNGVK	2	3178.34	15.0759	2	4	1296.46	H1N2A2F1	FALSE	Level1b
3278	18.2195	3258	594.52	4	2374.05	[317 to 325]	VQPTESIVR	R,F	VQPT[O-Glycosylation:H2N1F1 on X]ES[O-Glycosylation:H2N1F1 on X]IVR	2	2374.05	15.0649	2	2	1346.49	H4N2F2	FALSE	Level1b
4327	21.6566	4300	805.697	3	2414.07	[317 to 325]	VQPTESIVR	R,F	VQPT[O-Glycosylation:H3N3A1 on X]ESIVR	1	2414.06	14.126	1	2	1386.49	H3N3A1	FALSE	Level1
7355	30.6802	7332	1116.47	4	4461.87	[156 to 179]	VYSSANNCTFEYVSQPFLMDLEGK	R,Q	VYSSANNCT[O-Glycosylation:H1N2F2 on X]FEYVS[O-Glycosylation:H1N2F2 on X]QPFLMDLEGK	2	4461.89	14.0405	2	4	1720.65	H2N4F4	TRUE	Level1b
12340	45.9043	12316	1186.05	4	4740.17	[212 to 234]	DLPQGFSALEPLVDLPIGINITR	R,F	DLPQGFS[O-Glycosylation:H3N3 on X]ALEPLVDLPIGINIT[O-Glycosylation:H2N2A1F1 on X]R	2	4740.17	13.0342	2	2	2262.81	H5N5A1F1	TRUE	Level1b
7606	31.3922	7575	1235.28	4	4937.1	[384 to 405]	LNDLCFTNVYADSFVIRGDEVR	K,Q	LNDLCFT[O-Glycosylation:H1N2A1F1 on X]NVYADS[O-Glycosylation:H3N3A1 on X]FVIRGDEVR	2	4937.08	11.0708	2	2	2391.86	H4N5A2F1	FALSE	Level1b
6314	27.7164	6272	941.474	3	2821.4	[112 to 127]	TQSLLIVNNATNVVIK	K,V	TQSLLIVNNAT[O-Glycosylation:H3N3 on X]NVVIK	1	2821.4	11.0691	1	3	1095.4	H3N3	TRUE	Level1
12357	45.9502	12330	1135.28	4	4537.09	[212 to 234]	DLPQGFSALEPLVDLPIGINITR	R,F	DLPQGFS[O-Glycosylation:H3N3A1 on X]ALEPLVDLPIGINIT[O-Glycosylation:H2N1F1 on X]R	2	4537.09	10.0264	2	2	2059.73	H5N4A1F1	TRUE	Level1b
13409	49.7772	13376	1314.1	4	5252.37	[212 to 234]	DLPQGFSALEPLVDLPIGINITR	R,F	DLPQGFS[O-Glycosylation:H3N3F2 on X]ALEPLVDLPIGINIT[O-Glycosylation:H3N3F2 on X]R	2	5252.38	6.01401	2	2	2775.02	H6N6F4	TRUE	Level1b
11747	43.8661	11728	855.211	5	4271.02	[212 to 234]	DLPQGFSALEPLVDLPIGINITR	R,F	DLPQGFS[O-Glycosylation:N2 on X]ALEPLVDLPIGINIT[O-Glycosylation:H3N3F2 on X]R	2	4271.02	5.0288	2	2	1793.67	H3N5F2	TRUE	Level1
9506	36.9114	9479	1303.57	3	3907.68	[482 to 506]	GFNCYFPLQSYGFQPTNGVGYQPYR	K,V	GFNCYFPLQS[O-Glycosylation:N1 on X]YGFQPT[O-Glycosylation:H1N1A1F1 on X]NGVGYQPYR	2	3907.68	3.00809	2	2	1005.36	H1N2A1F1	FALSE	Level1b

## Sheet: Lambda
O-glycopeptides identified in Lambda by MetaMorpheus
Scan Number	Scan Retention Time	Precursor Scan Number	Precursor MZ	Precursor Charge	Precursor Mass	Start and End Residues In Protein	Base Sequence	FlankingResidues	Full Sequence	Number of Mods	Peptide Monoisotopic Mass	Score	Plausible Number Of Glycans	Total Glycosylation sites	GlycanMass	Plausible GlycanComposition	N-Glycan motif Check	GlycanLocalizationLevel
5866	25.5049	5841	769.336	3	2304.99	[628 to 639]	VYSTGSNVFQTR	R,A	VYST[O-Glycosylation:H1N1A2 on X]GSNVFQTR	1	2304.99	91.4886	1	4	947.323	H1N1A2	FALSE	Level1
4344	21.3417	4317	781.015	3	2340.02	[313 to 321]	VQPTESIVR	R,F	VQPT[O-Glycosylation:H2N2A2 on X]ESIVR	1	2340.02	89.5477	1	2	1312.46	H2N2A2	FALSE	Level1
3172	17.7581	3138	732.668	3	2194.98	[313 to 321]	VQPTESIVR	R,F	VQPT[O-Glycosylation:H2N2A1F1 on X]ESIVR	1	2194.98	89.5113	1	2	1167.42	H2N2A1F1	FALSE	Level1
3199	17.8264	3161	732.669	3	2194.98	[313 to 321]	VQPTESIVR	R,F	VQPT[O-Glycosylation:H2N2A1F1 on X]ESIVR	1	2194.98	83.5306	1	2	1167.42	H2N2A1F1	FALSE	Level1
4999	23.2276	4967	800.003	3	2396.99	[304 to 312]	GIYQTSNFR	K,V	GIYQT[O-Glycosylation:H2N2A2 on X]SNFR	1	2396.99	79.5547	1	2	1312.46	H2N2A2	FALSE	Level1
6821	27.9492	6788	873.78	3	2618.32	[114 to 129]	TQSLLIVNNATNVVIK	K,V	TQS[O-Glycosylation:H2N1 on X]LLIVNNAT[O-Glycosylation:H1N1 on X]NVVIK	2	2618.32	78.3526	2	3	892.317	H3N2	TRUE	Level1
5668	25.0163	5637	891.046	3	2670.12	[628 to 639]	VYSTGSNVFQTR	R,A	VYST[O-Glycosylation:H1N1 on X]GS[O-Glycosylation:H1N1A2 on X]NVFQTR	2	2670.12	72.3262	2	4	1312.46	H2N2A2	FALSE	Level1
3507	18.7646	3475	683.982	3	2048.93	[313 to 321]	VQPTESIVR	R,F	VQPT[O-Glycosylation:H2N2A1 on X]ESIVR	1	2048.93	70.4179	1	2	1021.36	H2N2A1	FALSE	Level1
3346	18.2733	3324	629.965	3	1886.87	[313 to 321]	VQPTESIVR	R,F	VQPT[O-Glycosylation:H1N2A1 on X]ESIVR	1	1886.87	69.508	1	2	859.307	H1N2A1	FALSE	Level1
5325	24.1561	5303	678.291	3	2031.85	[304 to 312]	GIYQTSNFR	K,V	GIYQT[O-Glycosylation:H1N1A2 on X]SNFR	1	2031.85	68.4569	1	2	947.323	H1N1A2	FALSE	Level1
3221	17.8803	3184	805.694	3	2414.06	[313 to 321]	VQPTESIVR	R,F	VQPT[O-Glycosylation:H3N3A1 on X]ESIVR	1	2414.06	67.5133	1	2	1386.49	H3N3A1	FALSE	Level1
3171	17.7563	3138	732.668	3	2194.98	[313 to 321]	VQPTESIVR	R,F	VQPT[O-Glycosylation:H2N2A1F1 on X]ESIVR	1	2194.98	67.3926	1	2	1167.42	H2N2A1F1	FALSE	Level1
4429	21.6324	4411	659.304	3	1974.89	[313 to 321]	VQPTESIVR	R,F	VQPT[O-Glycosylation:H1N1A2 on X]ESIVR	1	1974.89	66.6116	1	2	947.323	H1N1A2	FALSE	Level1
6515	27.1358	6480	815.029	3	2442.07	[22 to 34]	TQLPPAYTNSFTR	R,G	TQLPPAYTNSFT[O-Glycosylation:H1N1A2 on X]R	1	2442.07	66.3565	1	4	947.323	H1N1A2	FALSE	Level1
4839	22.7275	4821	659.306	3	1974.9	[313 to 321]	VQPTESIVR	R,F	VQPT[O-Glycosylation:H1N1A2 on X]ESIVR	1	1974.89	64.3862	1	2	947.323	H1N1A2	FALSE	Level1
3467	18.6365	3436	562.272	3	1683.79	[313 to 321]	VQPTESIVR	R,F	VQPT[O-Glycosylation:H1N1A1 on X]ESIVR	1	1683.79	60.5248	1	2	656.228	H1N1A1	FALSE	Level1
3369	18.3479	3343	697.658	3	2089.95	[313 to 321]	VQPTESIVR	R,F	VQPT[O-Glycosylation:N1A1 on X]ES[O-Glycosylation:H1N2 on X]IVR	2	2089.95	53.2742	2	2	1062.39	H1N3A1	FALSE	Level1
5012	23.2613	4988	891.047	3	2670.12	[628 to 639]	VYSTGSNVFQTR	R,A	VYSTGSNVFQT[O-Glycosylation:H2N2A2 on X]R	1	2670.12	53.2466	1	4	1312.46	H2N2A2	FALSE	Level1
3200	17.8276	3161	732.669	3	2194.98	[313 to 321]	VQPTESIVR	R,F	VQPT[O-Glycosylation:H2N2A1F1 on X]ESIVR	1	2194.98	52.2356	1	2	1167.42	H2N2A1F1	FALSE	Level1
4722	22.4848	4691	781.015	3	2340.02	[313 to 321]	VQPTESIVR	R,F	VQPT[O-Glycosylation:H2N2A2 on X]ESIVR	1	2340.02	51.2857	1	2	1312.46	H2N2A2	FALSE	Level1
3130	17.6364	3105	683.983	3	2048.93	[313 to 321]	VQPTESIVR	R,F	VQPT[O-Glycosylation:H2N2A1 on X]ESIVR	1	2048.93	49.2616	1	2	1021.36	H2N2A1	FALSE	Level1
3240	17.945	3210	854.38	3	2560.12	[313 to 321]	VQPTESIVR	R,F	VQPT[O-Glycosylation:H2N2A1 on X]ES[O-Glycosylation:H1N1F1 on X]IVR	2	2560.12	41.2048	2	2	1532.55	H3N3A1F1	FALSE	Level1
4345	21.3428	4317	781.015	3	2340.02	[313 to 321]	VQPTESIVR	R,F	VQPT[O-Glycosylation:H2N2A2 on X]ESIVR	1	2340.02	40.1887	1	2	1312.46	H2N2A2	FALSE	Level1
3468	18.6381	3436	562.272	3	1683.79	[313 to 321]	VQPTESIVR	R,F	VQPT[O-Glycosylation:H1N1A1 on X]ESIVR	1	1683.79	40.1864	1	2	656.228	H1N1A1	FALSE	Level1
4840	22.7287	4821	659.306	3	1974.9	[313 to 321]	VQPTESIVR	R,F	VQPT[O-Glycosylation:H1N1A2 on X]ESIVR	1	1974.89	36.1082	1	2	947.323	H1N1A2	FALSE	Level1
3345	18.2715	3324	629.965	3	1886.87	[313 to 321]	VQPTESIVR	R,F	VQPT[O-Glycosylation:H1N2A1 on X]ESIVR	1	1886.87	34.1627	1	2	859.307	H1N2A1	FALSE	Level1
7551	29.9591	7520	1200.56	3	3598.65	[114 to 129]	TQSLLIVNNATNVVIK	K,V	T[O-Glycosylation:H2N1 on X]QS[O-Glycosylation:H2N1 on X]LLIVNNAT[O-Glycosylation:H2N1A1 on X]NVVIK	3	3598.65	34.1057	3	3	1872.65	H6N3A1	TRUE	Level1b
6485	27.0644	6438	1014.81	3	3041.41	[304 to 321]	GIYQTSNFRVQPTESIVR	K,F	GIYQTSNFRVQPT[O-Glycosylation:H1N1A2 on X]ESIVR	1	3041.41	33.2198	1	4	947.323	H1N1A2	FALSE	Level1
14662	50.6271	14637	1208.06	4	4828.19	[215 to 237]	DLPQGFSALEPLVDLPIGINITR	R,F	DLPQGFS[O-Glycosylation:H3N3A1 on X]ALEPLVDLPIGINIT[O-Glycosylation:H2N1A1F1 on X]R	2	4828.18	33.1366	2	2	2350.83	H5N4A2F1	TRUE	Level1b
5013	23.265	4988	891.047	3	2670.12	[628 to 639]	VYSTGSNVFQTR	R,A	VYSTGSNVFQT[O-Glycosylation:H2N2A2 on X]R	1	2670.12	33.1188	1	4	1312.46	H2N2A2	FALSE	Level1
3508	18.7659	3475	683.982	3	2048.93	[313 to 321]	VQPTESIVR	R,F	VQPT[O-Glycosylation:H2N2A1 on X]ESIVR	1	2048.93	33.1105	1	2	1021.36	H2N2A1	FALSE	Level1
7689	30.3695	7657	1146.54	3	3436.6	[114 to 129]	TQSLLIVNNATNVVIK	K,V	T[O-Glycosylation:H2N1 on X]QS[O-Glycosylation:H2N1 on X]LLIVNNAT[O-Glycosylation:H1N1A1 on X]NVVIK	3	3436.6	32.1803	3	3	1710.6	H5N3A1	TRUE	Level1b
3524	18.8045	3494	842.903	2	1683.79	[313 to 321]	VQPTESIVR	R,F	VQPT[O-Glycosylation:H1N1A1 on X]ESIVR	1	1683.79	31.6092	1	2	656.228	H1N1A1	FALSE	Level1
4463	21.7207	4428	761.878	2	1521.74	[313 to 321]	VQPTESIVR	R,F	VQPT[O-Glycosylation:N1A1 on X]ESIVR	1	1521.74	31.4994	1	2	494.175	N1A1	FALSE	Level1
3830	19.7266	3816	702.97	3	2105.89	[304 to 312]	GIYQTSNFR	K,V	GIYQT[O-Glycosylation:H1N1 on X]S[O-Glycosylation:H1N1A1 on X]NFR	2	2105.89	30.1082	2	2	1021.36	H2N2A1	FALSE	Level1
3316	18.1899	3270	746.344	3	2236.01	[313 to 321]	VQPTESIVR	R,F	VQPT[O-Glycosylation:N1A1 on X]ES[O-Glycosylation:H1N2F1 on X]IVR	2	2236.01	28.1509	2	2	1208.44	H1N3A1F1	FALSE	Level1
14669	50.6512	14637	1208.06	4	4828.19	[215 to 237]	DLPQGFSALEPLVDLPIGINITR	R,F	DLPQGFS[O-Glycosylation:H3N3F1 on X]ALEPLVDLPIGINIT[O-Glycosylation:H2N1A2 on X]R	2	4828.18	26.0618	2	2	2350.83	H5N4A2F1	TRUE	Level1
14839	51.1299	14809	1208.05	4	4828.19	[215 to 237]	DLPQGFSALEPLVDLPIGINITR	R,F	DLPQGFS[O-Glycosylation:H2N1A1F1 on X]ALEPLVDLPIGINIT[O-Glycosylation:H3N3A1 on X]R	2	4828.18	25.1225	2	2	2350.83	H5N4A2F1	TRUE	Level1b
7690	30.3707	7657	1146.54	3	3436.6	[114 to 129]	TQSLLIVNNATNVVIK	K,V	T[O-Glycosylation:H2N1 on X]QS[O-Glycosylation:H2N1 on X]LLIVNNAT[O-Glycosylation:H1N1A1 on X]NVVIK	3	3436.6	24.1256	3	3	1710.6	H5N3A1	TRUE	Level1b
3868	19.851	3846	702.971	3	2105.89	[304 to 312]	GIYQTSNFR	K,V	GIYQT[O-Glycosylation:H1N1 on X]S[O-Glycosylation:H1N1A1 on X]NFR	2	2105.89	24.0862	2	2	1021.36	H2N2A1	FALSE	Level1
4723	22.4862	4691	781.015	3	2340.02	[313 to 321]	VQPTESIVR	R,F	VQPT[O-Glycosylation:H2N2A2 on X]ESIVR	1	2340.02	20.1067	1	2	1312.46	H2N2A2	FALSE	Level1
13249	45.6008	13233	1277.08	4	5104.29	[215 to 237]	DLPQGFSALEPLVDLPIGINITR	R,F	DLPQGFS[O-Glycosylation:H2N2A1F2 on X]ALEPLVDLPIGINIT[O-Glycosylation:H2N2A1F2 on X]R	2	5104.3	20.0542	2	2	2626.95	H4N4A2F4	TRUE	Level1b
15229	52.3956	15200	1222.56	4	4886.21	[215 to 237]	DLPQGFSALEPLVDLPIGINITR	R,F	DLPQGFS[O-Glycosylation:H2N2F2 on X]ALEPLVDLPIGINIT[O-Glycosylation:H3N3A1 on X]R	2	4886.23	18.0918	2	2	2408.87	H5N5A1F2	TRUE	Level1b
13649	47.0851	13627	1149.28	4	4593.1	[215 to 237]	DLPQGFSALEPLVDLPIGINITR	R,F	DLPQGFS[O-Glycosylation:H1N1A1F1 on X]ALEPLVDLPIGINIT[O-Glycosylation:H2N2A1F2 on X]R	2	4593.11	17.0605	2	2	2115.76	H3N3A2F3	TRUE	Level1
3809	19.6639	3795	1050.1	3	3147.27	[148 to 158]	NNKSWMESEFR	K,V	NNKS[O-Glycosylation:H1N2F2 on X]WMES[O-Glycosylation:H1N2F2 on X]EFR	2	3147.28	13.0448	2	2	1720.65	H2N4F4	TRUE	Level1b
15138	52.0797	15111	1222.31	4	4885.21	[215 to 237]	DLPQGFSALEPLVDLPIGINITR	R,F	DLPQGFS[O-Glycosylation:H2N2A1 on X]ALEPLVDLPIGINIT[O-Glycosylation:H3N3A1 on X]R	2	4885.2	12.0294	2	2	2407.85	H5N5A2	TRUE	Level1b
15230	52.3969	15200	1222.56	4	4886.21	[215 to 237]	DLPQGFSALEPLVDLPIGINITR	R,F	DLPQGFS[O-Glycosylation:H3N3F2 on X]ALEPLVDLPIGINIT[O-Glycosylation:H2N2A1 on X]R	2	4886.23	10.071	2	2	2408.87	H5N5A1F2	TRUE	Level1
14832	51.1071	14809	1208.05	4	4828.19	[215 to 237]	DLPQGFSALEPLVDLPIGINITR	R,F	DLPQGFS[O-Glycosylation:H2N1A2 on X]ALEPLVDLPIGINIT[O-Glycosylation:H3N3F1 on X]R	2	4828.18	6.01328	2	2	2350.83	H5N4A2F1	TRUE	Level1b
4997	23.2252	4967	642.316	3	1923.93	[340 to 350]	FASVYAWNRKR	R,I	FAS[O-Glycosylation:H2N1 on X]VYAWNRKR	1	1923.92	5.03792	1	1	527.185	H2N1	FALSE	Level1
10746	38.412	10714	916.474	4	3661.87	[103 to 129]	GWIFGTTLDSKTQSLLIVNNATNVVIK	R,V	GWIFGTTLDSKTQSLLIVNNAT[O-Glycosylation:H2N2 on X]NVVIK	1	3661.87	5.01439	1	6	730.264	H2N2	TRUE	Level1
3095	17.5206	3056	629.948	3	1886.82	[304 to 312]	GIYQTSNFR	K,V	GIYQTS[O-Glycosylation:H1N1A1F1 on X]NFR	1	1886.82	4.03162	1	2	802.286	H1N1A1F1	FALSE	Level1
8239	31.7583	8213	807.382	3	2419.12	[340 to 350]	FASVYAWNRKR	R,I	FAS[O-Glycosylation:H2N2F2 on X]VYAWNRKR	1	2419.12	4.0249	1	1	1022.38	H2N2F2	FALSE	Level1

## Sheet: Mu
O-glycopeptides identified in Mu by MetaMorpheus
Scan Number	Scan Retention Time	Precursor Scan Number	Precursor MZ	Precursor Charge	Precursor Mass	Start and End Residues In Protein	Base Sequence	FlankingResidues	Full Sequence	Number of Mods	Peptide Monoisotopic Mass	Score	Plausible Number Of Glycans	Total Glycosylation sites	GlycanMass	Plausible GlycanComposition	N-Glycan motif Check	GlycanLocalizationLevel
16652	51.2158	16632	1095.53	4	4378.1	[647 to 685]	AGCLIGAEHVNNSYECDIPIGAGICASYQTQTNSHRRAR	R,S	AGCLIGAEHVNNS[O-Glycosylation:N1 on X]YECDIPIGAGICASYQTQTNSHRRAR	1	4378.03	3.00967	1	5	203.079	N1	TRUE	Level1b
10526	37.4325	10512	1016.19	3	3045.56	[215 to 237]	DLPQGFSALEPLVDLPIGINITR	R,F	DLPQGFSALEPLVDLPIGINIT[O-Glycosylation:H1N2 on X]R	1	3045.56	3.03208	1	2	568.212	H1N2	TRUE	Level1
14993	47.3364	14940	1240.61	3	3718.82	[215 to 237]	DLPQGFSALEPLVDLPIGINITR	R,F	DLPQGFSALEPLVDLPIGINIT[O-Glycosylation:H3N3F1 on X]R	1	3718.81	49.1427	1	2	1241.45	H3N3F1	TRUE	Level1
16654	51.2188	16632	922.406	2	1842.8	[347 to 355]	FASVYAWNR	R,K	FAS[O-Glycosylation:H2N2 on X]VYAWNR	1	1842.8	4.03306	1	1	730.264	H2N2	FALSE	Level1
11998	40.671	11961	1649.75	3	4946.23	[418 to 452]	IADYNYKLPDDFTGCVIAWNSNNLDSKVGGNYNYR	K,Y	IADYNYKLPDDFT[O-Glycosylation:H1N1A2 on X]GCVIAWNSNNLDSKVGGNYNYR	1	4946.18	3.01041	1	3	947.323	H1N1A2	FALSE	Level1
8828	33.5689	8802	1056.83	3	3167.48	[356 to 378]	KRISNCVADYSVLYNSASFSTFK	R,C	KRIS[O-Glycosylation:H1N2 on X]NCVADYSVLYNSASFSTFK	1	3167.49	71.2736	1	6	568.212	H1N2	FALSE	Level1
10041	36.3426	10009	1347.91	3	4040.72	[356 to 378]	KRISNCVADYSVLYNSASFSTFK	R,C	KRIS[O-Glycosylation:H1N2A3 on X]NCVADYSVLYNSASFSTFK	1	4040.77	7.01942	1	6	1441.5	H1N2A3	FALSE	Level1b
9241	34.5733	9224	1321.59	3	3961.74	[425 to 454]	LPDDFTGCVIAWNSNNLDSKVGGNYNYRYR	K,L	LPDDFT[O-Glycosylation:H1N1F1 on X]GCVIAWNSNNLDSKVGGNYNYRYR	1	3961.8	3.02858	1	3	511.19	H1N1F1	FALSE	Level1b
17881	54.6693	17857	1078.5	4	4309.97	[425 to 454]	LPDDFTGCVIAWNSNNLDSKVGGNYNYRYR	K,L	LPDDFTGCVIAWNSNNLDS[O-Glycosylation:H1N2A1 on X]KVGGNYNYRYR	1	4309.91	5.01965	1	3	859.307	H1N2A1	FALSE	Level1
4353	21.0441	4333	648.041	4	2588.14	[196 to 206]	NIDGYFKIYSK	K,H	NIDGYFKIYS[O-Glycosylation:H3N3F1 on X]K	1	2588.14	11.0478	1	1	1241.45	H3N3F1	FALSE	Level1
11633	39.8841	11595	1194.22	3	3579.63	[536 to 558]	NKCVNFNFNGLTGTGVLTESNKK	K,F	NKCVNFNFNGLT[O-Glycosylation:H3N3 on X]GTGVLTESNKK	1	3579.64	3.01231	1	4	1095.4	H3N3	FALSE	Level1
12733	42.1816	12704	1237.56	4	4946.23	[155 to 187]	SEFRVYSSANNCTFEYVSQPFLMDLEGKQGNFK	K,N	SEFRVYSSANNCTFEYVS[O-Glycosylation:H3N3 on X]QPFLM[Common Variable:Oxidation on M]DLEGKQGNFK	2	4946.16	8.02567	1	5	1095.4	H3N3	TRUE	Level1b
6254	27.2686	6225	829.357	2	1656.7	[305 to 310]	SFTVEK	K,G	SFT[O-Glycosylation:H1N1A2 on X]VEK	1	1656.69	12.0886	1	2	947.323	H1N1A2	FALSE	Level1
6597	28.2255	6566	913.447	1	912.44	[305 to 310]	SFTVEK	K,G	SFT[O-Glycosylation:N1 on X]VEK	1	912.444	4.06839	1	2	203.079	N1	FALSE	Level1
6871	28.9256	6840	660.337	5	3296.65	[305 to 328]	SFTVEKGIYQTSNFRVQPTESIVR	K,F	SFTVEKGIYQTSNFRVQPTES[O-Glycosylation:H1N1F1 on X]IVR	1	3296.63	4.03201	1	6	511.19	H1N1F1	FALSE	Level1b
15256	47.9484	15205	1432.97	3	4295.88	[247 to 273]	SYLTPGDSSSGWTAGAAAYYVGYLQPR	R,T	SYLTPGDSSSGWT[O-Glycosylation:H2N2A2F1 on X]AGAAAYYVGYLQPR	1	4295.84	13.0591	1	6	1458.51	H2N2A2F1	FALSE	Level1
15715	48.9524	15688	1096.05	4	4380.17	[114 to 147]	TQSLLIVNNATNVVIKVCEFQFCNDPFLDVYYHK	K,N	TQSLLIVNNAT[O-Glycosylation:N2 on X]NVVIKVCEFQFCNDPFLDVYYHK	1	4380.13	8.02629	1	3	406.159	N2	TRUE	Level1b
13192	43.1982	13166	1295.92	3	3884.73	[130 to 154]	VCEFQFCNDPFLDVYYHKNNKSWMK	K,S	VCEFQFCNDPFLDVYYHKNNKS[O-Glycosylation:H2N2 on X]WMK	1	3884.68	7.05855	1	1	730.264	H2N2	TRUE	Level1
6120	26.8374	6096	842.908	2	1683.8	[320 to 328]	VQPTESIVR	R,F	VQPT[O-Glycosylation:H1N1A1 on X]ESIVR	1	1683.79	40.4459	1	2	656.228	H1N1A1	FALSE	Level1
6097	26.7892	6081	659.307	3	1974.9	[320 to 328]	VQPTESIVR	R,F	VQPT[O-Glycosylation:H1N1A2 on X]ESIVR	1	1974.89	67.5522	1	2	947.323	H1N1A2	FALSE	Level1
4687	22.2571	4666	683.983	3	2048.93	[320 to 328]	VQPTESIVR	R,F	VQPT[O-Glycosylation:H2N2A1 on X]ESIVR	1	2048.93	78.5324	1	2	1021.36	H2N2A1	FALSE	Level1
4529	21.7057	4506	732.669	3	2194.98	[320 to 328]	VQPTESIVR	R,F	VQPT[O-Glycosylation:H2N2A1F1 on X]ESIVR	1	2194.98	37.2569	1	2	1167.42	H2N2A1F1	FALSE	Level1
5971	26.4314	5958	781.017	3	2340.03	[320 to 328]	VQPTESIVR	R,F	VQPT[O-Glycosylation:H2N2A2 on X]ESIVR	1	2340.02	25.2252	1	2	1312.46	H2N2A2	FALSE	Level1
6202	27.0939	6190	761.883	2	1521.75	[320 to 328]	VQPTESIVR	R,F	VQPT[O-Glycosylation:N1A1 on X]ESIVR	1	1521.74	33.4889	1	2	494.175	N1A1	FALSE	Level1
6095	27.8592	6081	781.016	3	2340.03	[320 to 328]	VQPTESIVR	R,F	VQPT[O-Glycosylation:H2N2A2 on X]ESIVR	1	2340.02	84.5228	1	2	1312.46	H2N2A2	FALSE	Level1
4417	21.935	4403	683.982	3	2048.93	[320 to 328]	VQPTESIVR	R,F	VQPT[O-Glycosylation:H2N2A1 on X]ESIVR	1	2048.93	72.5873	1	2	1021.36	H2N2A1	FALSE	Level1
6928	30.2733	6886	829.355	2	1656.69	[305 to 310]	SFTVEK	K,G	SFT[O-Glycosylation:H1N1A2 on X]VEK	1	1656.69	9.07493	1	2	947.323	H1N1A2	FALSE	Level1
7422	31.59	7379	988.455	2	1974.9	[320 to 328]	VQPTESIVR	R,F	VQPTES[O-Glycosylation:H1N1A2 on X]IVR	1	1974.89	7.03823	1	2	947.323	H1N1A2	FALSE	Level1
11042	40.4802	11017	1016.19	3	3045.56	[215 to 237]	DLPQGFSALEPLVDLPIGINITR	R,F	DLPQGFS[O-Glycosylation:H1N2 on X]ALEPLVDLPIGINITR	1	3045.56	3.01853	1	2	568.212	H1N2	TRUE	Level1b

[truncated: 1 more sheets: Omicron]
