# Supplementary material for: Variations in O-Glycosylation Patterns Influence Viral Pathogenicity, Infectivity, and Transmissibility in SARS-CoV-2 Variants
Source: Biomolecules. 2023 Sep 29;13(10):1467. doi: 10.3390/biom13101467 (PMC10604390; doi:10.3390/biom13101467)
Supplement: Supplementary file 1 [file biomolecules-13-01467-s001.zip › Supplementary tables/Supplementary Table S3; Venn plot results showing the list of O-glycopeptides common and unique to Iota, Eta, Lambda, Mu, and Omicron.xlsx]

## Sheet: Sheet1
Supplementary Table 3: Venn plot results showing the list of O-glycopeptides common and unique to Iota, Eta, Lambda, Mu, and Omicron
Names	total	elements
H28 Iota H29 Eta H32 Lambda H38 Mu H41 Omicron	11	K.GIYQT[+1312.455]SNFR.VHexNAc(2)Hex(2)NeuAc(2)
		R.VQPT[+1167.418]ESIVR.FHexNAc(2)Hex(2)Fuc(1)NeuAc(1)
		R.VQPTES[+656.228]IVR.FHexNAc(1)Hex(1)NeuAc(1)
		R.VQPT[+656.228]ESIVR.FHexNAc(1)Hex(1)NeuAc(1)
		R.VQPT[+1062.386]ESIVR.FHexNAc(3)Hex(1)NeuAc(1)
		R.VQPT[+1312.455]ESIVR.FHexNAc(2)Hex(2)NeuAc(2)
		R.VQPTES[+947.323]IVR.FHexNAc(1)Hex(1)NeuAc(2)
		R.VQPT[+947.323]ESIVR.FHexNAc(1)Hex(1)NeuAc(2)
		K.GIYQT[+947.323]SNFR.VHexNAc(1)Hex(1)NeuAc(2)
		R.VQPT[+1021.360]ESIVR.FHexNAc(2)Hex(2)NeuAc(1)
		R.VQPTES[+1312.455]IVR.FHexNAc(2)Hex(2)NeuAc(2)
H28 Iota H29 Eta H32 Lambda H38 Mu	4	R.VQPT[+1224.439]ESIVR.FHexNAc(3)Hex(2)NeuAc(1)
		R.VQPT[+1208.444]ESIVR.FHexNAc(3)Hex(1)Fuc(1)NeuAc(1)
		R.VQPTES[+1021.360]IVR.FHexNAc(2)Hex(2)NeuAc(1)
		K.GIYQT[+1062.386]SNFR.VHexNAc(3)Hex(1)NeuAc(1)
H28 Iota H29 Eta H38 Mu H41 Omicron	1	K.S[+947.323]FTVEK.GHexNAc(1)Hex(1)NeuAc(2)
H29 Eta H32 Lambda H38 Mu H41 Omicron	2	K.GIYQTS[+1312.455]NFR.VHexNAc(2)Hex(2)NeuAc(2)
		K.GIYQTS[+947.323]NFR.VHexNAc(1)Hex(1)NeuAc(2)
H28 Iota H29 Eta H32 Lambda	1	K.GIYQT[+947.323]SNFR.VHexNAc(1)Hex(1)
H28 Iota H29 Eta H38 Mu	1	R.VQPT[+656.228]ESIVR.FHexNAc(1)NeuAc(1)
H29 Eta H32 Lambda H38 Mu	3	R.VQPTES[+1167.418]IVR.FHexNAc(2)Hex(2)Fuc(1)NeuAc(1)
		R.VQPTES[+859.307]IVR.FHexNAc(2)Hex(1)NeuAc(1)
		R.VQPT[+859.307]ESIVR.FHexNAc(2)Hex(1)NeuAc(1)
H29 Eta H32 Lambda H41 Omicron	3	K.GIYQT[+1208.444]SNFR.VHexNAc(3)Hex(1)Fuc(1)NeuAc(1)
		K.GIYQT[+1167.418]SNFR.VHexNAc(2)Hex(2)Fuc(1)NeuAc(1)
		K.GIYQT[+1021.360]SNFR.VHexNAc(2)Hex(2)NeuAc(1)
H29 Eta H32 Lambda	6	R.VQPT[+1386.492]ESIVR.FHexNAc(3)Hex(3)NeuAc(1)
		R.VQPTES[+1677.587]IVR.FHexNAc(3)Hex(3)NeuAc(2)
		R.VQPT[+1095.397]ESIVR.FHexNAc(3)Hex(3)
		R.VQPT[+1677.587]ESIVR.FHexNAc(3)Hex(3)NeuAc(2)
		R.VQPT[+1532.550]ESIVR.FHexNAc(3)Hex(3)Fuc(1)NeuAc(1)
		K.GIYQT[+1677.587]SNFR.VHexNAc(3)Hex(3)NeuAc(2)
H29 Eta H38 Mu	3	DLPQGFS[O-Glycosylation:H2N2 on X]ALEPLVDLPIGINIT[O-Glycosylation:H2N2A1F1 on X]R
		R.[+42.011].VQPT[+1022.380]ESIVR.FHexNAc(2)Hex(2)Fuc(2)
		R.VQPTES[+1062.386]IVR.FHexNAc(3)Hex(1)NeuAc(1)
H29 Eta H41 Omicron	2	K.SFT[+947.323]VEK.GHexNAc(1)Hex(1)NeuAc(2)
		K.GIYQTS[+1167.418]NFR.VHexNAc(2)Hex(2)Fuc(1)NeuAc(1)
H32 Lambda H38 Mu	1	R.VQPT[+568.212]ESIVR.FHexNAc(2)Hex(1)
H32 Lambda H41 Omicron	2	K.GIYQTS[+1021.360]NFR.VHexNAc(2)Hex(2)NeuAc(1)
		K.GIYQT[+1224.439]SNFR.VHexNAc(3)Hex(2)NeuAc(1)
H38 Mu H41 Omicron	1	K.LPDDFT[+947.323]GC[+57.021]VIAWN.SHexNAc(1)Hex(1)NeuAc(2)
H28 Iota	16	K.[+42.011].LNDLC[+57.021]FTNVYADS[+755.296]FVIR.GHexNAc(3)Fuc(1)
		R.VQPT[+1370.497]ESIVR.FHexNAc(3)Hex(2)Fuc(1)NeuAc(1)
		K.RFDNPVLPFNDGVYFAS[+365.132].THexNAc(1)Hex(1)
		R.VQPTES[+1208.444]IVR.FHexNAc(3)Hex(1)Fuc(1)NeuAc(1)
		S.TGSNVFQT[+1371.517]R.AHexNAc(3)Hex(2)Fuc(3)
		R.VQPT[+609.238]ESIVR.FHexNAc(3)
		DLPQGFS[O-Glycosylation:H2N1A1F1 on X]ALEPLVDLPIGINIT[O-Glycosylation:H3N3 on X]R
		DLPQGFS[O-Glycosylation:H3N3F1 on X]ALEPLVDLPIGINIT[O-Glycosylation:H2N2A2 on X]R
		KFLPFQQFGRDIADT[O-Glycosylation:H2N1 on X]T[O-Glycosylation:H2N1 on X]DAVR
		R.DIS[+1823.645]TEIYQAGN.THexNAc(3)Hex(3)Fuc(1)NeuAc(2)
		DLPQGFS[O-Glycosylation:H2N1A1F1 on X]ALEPLVDLPIGINIT[O-Glycosylation:H3N3A1 on X]R
		T[O-Glycosylation:N1A1 on X]QLPPAYTNSFT[O-Glycosylation:H1N1A1 on X]R
		K.GFNC[+57.021]YFPLQS[+730.264]YGFQPTNGVGYQPYR.VHexNAc(2)Hex(2)
		K.GFNC[+57.021]YFPLQS[+755.296]YGFQPTNGVGYQPYR.VHexNAc(3)Fuc(1)
		S[O-Glycosylation:H2N2A1 on X]NLKPFERDISTEIYQAGNT[O-Glycosylation:N1 on X]PCNGVK
		R.DIST[+1823.645]EIYQAGN.THexNAc(3)Hex(3)Fuc(1)NeuAc(2)
H29 Eta	24	S.[+42.011].TEIYQAGS[+2043.740].THexNAc(4)Hex(4)Fuc(2)NeuAc(1)
		K.[+42.011].LNDLC[+57.021]FT[+1677.587]NVYADSFVIR.GHexNAc(3)Hex(3)NeuAc(2)
		VYSTGSNVFQT[O-Glycosylation:H2N2A2 on X]R
		R.VQPTES[+203.079]IVR.FHexNAc(1)
		K.[+42.011].GIYQT[+1823.645]SNFR.VHexNAc(3)Hex(3)Fuc(1)NeuAc(2)
		S.[+42.011].T[+2189.798]FKC[+57.021]YGV.SHexNAc(4)Hex(4)Fuc(3)NeuAc(1)
		TQS[O-Glycosylation:H2N2A1 on X]LLIVNNAT[O-Glycosylation:H2N2F1 on X]NVVIK
		R.VQPTES[+1386.492]IVR.FHexNAc(3)Hex(3)NeuAc(1)
		VYSTGSNVFQT[O-Glycosylation:H1N1A2 on X]R
		DLPQGFS[O-Glycosylation:H1N2F1 on X]ALEPLVDLPIGINIT[O-Glycosylation:H2N2 on X]R
		K.[+42.011].LNDLC[+57.021]FT[+1823.645]NVYADSFVIR.GHexNAc(3)Hex(3)Fuc(1)NeuAc(2)
		K.GFNC[+57.021]YFPLQS[+673.243]YGFQPTNGVGYQPYR.VHexNAc(1)Hex(2)Fuc(1)
		K.[+42.011].LNDLC[+57.021]FT[+1515.535]NVYADSFVIR.GHexNAc(3)Hex(2)NeuAc(2)
		VYST[O-Glycosylation:H1N1A2 on X]GSNVFQTR
		K.GFNC[+57.021]YFPLQS[+1823.645]YGFQPTNGVGYQPYR.VHexNAc(3)Hex(3)Fuc(1)NeuAc(2)
		R.VQPT[+860.327]ESIVR.FHexNAc(2)Hex(1)Fuc(2)
		K.LNDLC[+57.021]FT[+2043.740]NVYADSFVIR.GHexNAc(4)Hex(4)Fuc(2)NeuAc(1)
		VYST[O-Glycosylation:H2N2A2 on X]GSNVFQTR
		R.VQPT[+203.079]ESIVR.FHexNAc(1)
		K.[+42.011].LNDLC[+57.021]FT[+1005.365]NVYADSFVIR.GHexNAc(2)Hex(1)Fuc(1)NeuAc(1)
		R.[+42.011].FDNPVLPFNDGVYFAST[+1677.587]EK.SHexNAc(3)Hex(3)NeuAc(2)
		K.[+42.011].LNDLC[+57.021]FT[+1458.513]NVYADSFVIR.GHexNAc(2)Hex(2)Fuc(1)NeuAc(2)
		TQSLLIVNNAT[O-Glycosylation:H3N3 on X]NVVIK
		R.[+42.011].FDNPVLPFNDGVYFAS[+1677.587]TEK.SHexNAc(3)Hex(3)NeuAc(2)
H32 Lambda	20	R.TQLPPAYTNSFTR.GHexNAc(1)Hex(1)NeuAc(2)
		S.[+42.011].S[+2263.835]VLHS.THexNAc(5)Hex(5)Fuc(3)
		TQS[O-Glycosylation:H2N1 on X]LLIVNNAT[O-Glycosylation:H1N1 on X]NVVIK
		R.DIS[+1969.703]TEIYQAG.SHexNAc(3)Hex(3)Fuc(2)NeuAc(2)
		K.GIYQT[+1168.438]SNFR.VHexNAc(2)Hex(2)Fuc(3)
		R.VQPT[+406.159]ESIVR.FHexNAc(2)
		R.VQPTES[+730.264]IVR.FHexNAc(2)Hex(2)
		R.VQPTES[+568.212]IVR.FHexNAc(2)Hex(1)
		DLPQGFS[O-Glycosylation:H3N3F1 on X]ALEPLVDLPIGINIT[O-Glycosylation:H2N1A2 on X]R
		K.[+42.011].S[+2189.798]TNLVK.NHexNAc(4)Hex(4)Fuc(3)NeuAc(1)
		R.VQPT[+1516.555]ESIVR.FHexNAc(3)Hex(2)Fuc(2)NeuAc(1)
		VYST[O-Glycosylation:H1N1 on X]GS[O-Glycosylation:H1N1A2 on X]NVFQTR
		D.S[+714.269]KVGGNYNYQYR.LHexNAc(2)Hex(1)Fuc(1)
		R.[+42.011].QIAPGQT[+1532.550]GK.IHexNAc(3)Hex(3)Fuc(1)NeuAc(1)
		S.TGS[+568.212]NVFQTR.AHexNAc(2)Hex(1)
		S.[+42.011].TGS[+2158.803]NVFQTR.AHexNAc(6)Hex(4)Fuc(2)
		R.VQPT[323]ESIVR.FHexNAc(1)NeuAc(1)
		R.VQPT[+730.264]ESIVR.FHexNAc(2)Hex(2)
		S.TGSNVFQT[+1183.413]R.AHexNAc(2)Hex(3)NeuAc(1)
		S.[+42.011].TPC[+57.021]NGVEGFNC[+57.021]YS[+1515.535]PLQ.SHexNAc(3)Hex(2)NeuAc(2)
H38 Mu	17	TQSLLIVNNAT[O-Glycosylation:H3N3F1 on X]NVVIK
		K.[+42.011].FAS[+1516.555]VYAWNR.KHexNAc(3)Hex(2)Fuc(2)NeuAc(1)
		K.[+42.011].GFNC[+57.021]YFPLQS[+2043.740]YGFQPTYGVGYQPYR.VHexNAc(4)Hex(4)Fuc(2)NeuAc(1)
		K.[+42.011].S[+2189.798]FTVEK.GHexNAc(4)Hex(4)Fuc(3)NeuAc(1)
		R.VQPT[+1063.407]ESIVR.FHexNAc(3)Hex(1)Fuc(2)
		R.KRIS(359)NCVADYSVLYNSASFSTFK.CHexNAc(2)Hex(1)
		K.GIYQT[+511.190]SNFR.VHexNAc(1)Hex(1)Fuc(1)
		K.FAS[+1938.709]VYAWNR.KHexNAc(5)Hex(3)Fuc(1)NeuAc(1)
		R.VQPT[+1238.418]ESIVR.FHexNAc(1)Hex(1)NeuAc(3)
		R.[+42.011].FDNPVLPFNDGVYFAS[+1387.512]IEK.SHexNAc(3)Hex(3)Fuc(2)
		R.[+42.011].VQPT[+1224.439]ESIVR.FHexNAc(3)Hex(2)NeuAc(1)
		DLPQGFSALEPLVDLPIGINIT[O-Glycosylation:H1N2 on X]R
		W.[+42.011].T[+730.264]AGAAAYYVGYLQPR.THexNAc(2)Hex(2)
		R.[+42.011].VQPT[+1183.413]ESIVR.FHexNAc(2)Hex(3)NeuAc(1)
		NIDGYFKIYS[O-Glycosylation:H3N3F1 on X]K
		K.RFDNPVLPFNDGVYFAS[+1005.365]IEK.SHexNAc(2)Hex(1)Fuc(1)NeuAc(1)
		R.VQPT[+1225.460]ESIVR.FHexNAc(3)Hex(2)Fuc(2)
H41 Omicron	30	K.GIYQT[+1969.703]SNFR.VHexNAc(3)Hex(3)Fuc(2)NeuAc(2)
		S.[+42.011].T[+1969.703]EIYQAGNK.PHexNAc(3)Hex(3)Fuc(2)NeuAc(2)
		TQS[O-Glycosylation:H3N3 on X]LLIVNNAT[O-Glycosylation:H2N1F1 on X]NVVIK
		KS(530)[O-Glycosylation:H1N1A3 on X]T[O-Glycosylation:H1N2 on X]NLVKNK
		P.T[+947.323]YGVGHQPYR.VHexNAc(1)Hex(1)NeuAc(2)
		K.GIYQT[+1532.550]SNFR.VHexNAc(3)Hex(3)Fuc(1)NeuAc(1)
		VVVLS(514)[O-Glycosylation:H1N2A3 on X]FELLHAPAT[O-Glycosylation:H1N1F1 on X]VC[Common Fixed:Carbamidomethyl on C]GPKK
		S.[+42.011].T[+1823.645]EIYQAGNK.PHexNAc(3)Hex(3)Fuc(1)NeuAc(2)
		S.[+42.011].T[+1515.535]EIYQAGNK.PHexNAc(3)Hex(2)NeuAc(2)
		R.KSNLKPFER.DHexNAc(2)Hex(1)Fuc(2)
		TQS[O-Glycosylation:H3N3 on X]LLIVNNAT[O-Glycosylation:H2N2 on X]NVVIK
		P.T[+656.228]YGVGHQPYR.VHexNAc(1)Hex(1)NeuAc(1)
		S.T[+947.323]GSNVFQTR.AHexNAc(1)Hex(1)NeuAc(2)
		R.[+42.011].FDNPVLPFNDGVYFAS[+365.132]IEK.SHexNAc(1)Hex(1)
		K.GIYQT[+1823.645]SNFR.VHexNAc(3)Hex(3)Fuc(1)NeuAc(2)
		K.GIYQT[+656.228]SNFR.VHexNAc(1)Hex(1)NeuAc(1)
		S.TGSNVFQT[+1312.455]R.AHexNAc(2)Hex(2)NeuAc(2)
		P.T[+1021.360]YGVGHQPYR.VHexNAc(2)Hex(2)NeuAc(1)
		P.[+42.011].T[+1183.413]YGVGHQPYR.VHexNAc(2)Hex(3)NeuAc(1)
		R.QIAPGQT[+1208.444]GNIADYNYKLPDDF.THexNAc(3)Hex(1)Fuc(1)NeuAc(1)
		K.S[+1312.455]FTVEK.GHexNAc(2)Hex(2)NeuAc(2)
		P.T[+1062.386]YGVGHQPYR.VHexNAc(3)Hex(1)NeuAc(1)
		P.T[+1167.418]YGVGHQPYR.VHexNAc(2)Hex(2)Fuc(1)NeuAc(1)
		VYSSANNC[Common Fixed:Carbamidomethyl on C]T[O-Glycosylation:H3N3F1 on X]FEYVS[O-Glycosylation:H1N2A1 on X]QPFLM[Common Variable:Oxidation on M]DLEGK
		K.GIYQT[+1313.476]SNFR.VHexNAc(2)Hex(2)Fuc(2)NeuAc(1)
		K.SFT[+1312.455]VEK.GHexNAc(2)Hex(2)NeuAc(2)
		P.T[+1312.455]YGVGHQPYR.VHexNAc(2)Hex(2)NeuAc(2)
		K.GIYQTS[+1208.444]NFR.VHexNAc(3)Hex(1)Fuc(1)NeuAc(1)
		R.IS(359)NCVADYSVLYNLAPFFTFKCYGVSPTK.LHexNAc(1)Hex(1)Fuc(1)NeuAc(1)
		P.T[+1208.444]YGVGHQPYR.VHexNAc(3)Hex(1)Fuc(1)NeuAc(1)
