# Supplementary material for: Variations in O-Glycosylation Patterns Influence Viral Pathogenicity, Infectivity, and Transmissibility in SARS-CoV-2 Variants
Source: Biomolecules. 2023 Sep 29;13(10):1467. doi: 10.3390/biom13101467 (PMC10604390; doi:10.3390/biom13101467)
Supplement: Supplementary file 1 [file biomolecules-13-01467-s001.zip › Supplementary tables/Supplementary Table S4; List of O-glycopeptides on G446S mutation in Omicron.xlsx]

## Sheet: Sheet1
Supplementary Table 4: List of O-glycopeptides identified on G446S in omicron
Glycopeptides	m/z	z	Start and End Residues In Protein	Scan time
K.LDSKVS[O-Glycosylation:H2N1 on X]GNYNYLYR.L	740.348	3	[441 to 454]	17.1927
K.VS[O-Glycosylation:H1N2A1 on X]GNYNYLYR.L	703.305	3	[445 to 454]	19.9883
K.[+42.011].VS[+1208.444]GNYNYLYR.LHexNAc(3)Hex(1)Fuc(1)NeuAc(1)	625.518	4	[445 to 454]	18.2013
